# Supplementary material for: Elucidation of the Pathogenicity-Associated Regulatory Network in Xanthomonas oryzae pv. oryzae
Source: mSystems. 2021 Mar 9;6(2):e00789-20. doi: 10.1128/mSystems.00789-20 (PMC8546981; doi:10.1128/mSystems.00789-20)
Supplement: TABLE S2 [file msystems.00789-20-st002.xlsx]

## Sheet: Sheet1
Table S2 Target genes regulated by pathogenicity-associated regulators
Gene locus tag	Gene symbol	Product	Number of pathogenicity-associated regulators that regulate this gene	Relative expression and adjusted P value in each mutant revealed by RNA-seq
				HrpG (log2 ΔhrpG/WT)	adjusted P value (ΔhrpG/WT)	HrpX (log2 ΔhrpX/WT)	adjusted P value (ΔhrpX/WT)	Clp (log2 Δclp/WT)	adjusted P value (Δclp/WT)	Zur (log2 Δzur/WT)	adjusted P value (Δzur/WT)	RpfC (log2 ΔrpfC/WT)	adjusted P value (ΔrpfC/WT)	ColS (log2 ΔcolS/WT)	adjusted P value (ΔcolS/WT)	PhoR (log2 ΔphoR/WT)	adjusted P value (ΔphoR/WT)	VemR (log2 ΔvemR/WT)	adjusted P value (ΔvemR/WT)	HpaR1 (log2 ΔhpaR1/WT)	adjusted P value (ΔhpaR1/WT)	PXO_RS20790 (log2 ΔRS20790/WT)	adjusted P value (ΔRS20790/WT)
PXO_RS00320		HPr kinase	10	-6.4991	1.17e-103	-6.2824	5.61e-57	1.0637	0.0020516	-2.4094	7.69e-23	-1.3159	2.35e-05	1.0386	0.00047915	-1.6792	3.89e-14	-5.4557	4.62e-80	-1.8787	1.06e-11	-5.2099	5.29e-90
PXO_RS00325		HPr kinase	10	-5.7265	1.4e-63	-5.3091	1.17e-39	1.2008	0.00016741	-2.2068	1.4e-16	-1.1289	0.0038594	1.0018	0.00057445	-1.3926	1.49e-08	-4.7663	1.7e-40	-1.6432	9.91e-08	-4.5763	3.39e-47
PXO_RS00360		hypersensitivity response secretion protein hrcV	10	-5.5508	2.22e-70	-5.7146	2.14e-44	0.77912	0.049386	-2.0702	2.13e-15	-1.2186	0.00024326	0.69878	0.045775	-1.6585	1.52e-12	-5.0327	2.51e-58	-1.5986	8.36e-08	-5.3082	4.35e-75
PXO_RS08340		chemotaxis protein CheR	10	1.729	4.76e-11	1.6949	0.0034474	-6.0891	9.18e-44	1.3823	1.05e-07	1.8265	1.81e-09	-0.89427	0.013122	-1.3577	4.23e-06	2.9689	1.3e-15	0.76346	0.043681	1.6025	2.45e-11
PXO_RS10145		transposase	10	-3.383	5.14e-10	-3.802	1.62e-11	-8.39	3.09e-24	-1.2676	0.022422	-1.1905	0.048333	-1.2771	0.04606	-0.91001	0.043298	-4.4794	5.48e-12	-1.129	0.040955	-3.4861	4.6e-10
PXO_RS17445		hypothetical protein	10	-6.102	5.04e-84	-5.9181	3.37e-49	-1.098	0.0013781	-2.3136	2.98e-19	-1.0271	0.0047295	0.73718	0.020924	-1.777	4.26e-13	-5.3116	2.53e-68	-1.9523	2e-11	-5.2113	6.76e-79
PXO_RS23345		cellulase	10	1.3626	2.3e-06	1.1995	0.0066736	-6.7512	8.88e-59	1.3292	1.53e-06	1.1065	0.0036848	-0.75979	0.035828	2.0867	1.54e-18	1.8767	4.71e-12	1.109	0.001165	0.87364	0.0031433
PXO_RS00290		HpaF protein	9	-3.9981	2.99e-45	-3.8532	1.14e-25	#N/A	#N/A	-1.9125	4e-13	-1.1528	0.016766	0.98215	0.00064579	-1.2405	4.05e-07	-3.9877	5.48e-36	-1.5286	6.55e-07	-3.7545	2.98e-41
PXO_RS00305		hypothetical protein	9	-3.5105	7.52e-30	-4.0989	6.83e-24	0.8358	0.026018	-1.5808	9.75e-08	-1.0566	0.033385	#N/A	#N/A	-1.3791	2.28e-07	-3.2222	6.14e-22	-1.5421	4.41e-06	-3.6281	2.38e-31
PXO_RS00315		protein HpaB	9	-6.1247	5.72e-32	-5.8475	2.18e-30	1.2024	9.88e-05	-2.4459	2.95e-09	#N/A	#N/A	1.0414	0.00017562	-1.4153	0.00016077	-5.4228	2.38e-23	-1.8285	4.41e-06	-5.1397	4.18e-25
PXO_RS00330		HPr kinase	9	-5.965	2.77e-81	-6.018	4.85e-50	1.3525	1.58e-05	-1.7364	2.93e-11	#N/A	#N/A	0.98489	0.00067238	-1.0299	3.42e-05	-4.5468	2.14e-54	-1.2943	4.55e-05	-4.634	1.11e-66
PXO_RS00335		protein HpaA	9	-5.9214	9.71e-64	-6.5424	3.1e-46	1.5912	7.59e-07	-1.728	2.64e-10	#N/A	#N/A	0.95929	0.0030943	-1.4602	2.45e-09	-4.507	1.09e-42	-1.1972	0.00020614	-4.2577	4.38e-47
PXO_RS00345	sctR	flagellar biosynthesis protein FliP	9	-7.6979	3.52e-46	-6.4967	6.09e-38	1.8267	3.03e-09	-1.9349	5.62e-10	#N/A	#N/A	1.2405	2.68e-05	-1.5577	5.55e-08	-5.105	4.48e-27	-1.1557	0.0031904	-4.6284	2.54e-29
PXO_RS00350	sctQ	aldolase	9	-6.6282	5.4e-82	-6.8818	5.48e-54	2.0007	8.19e-11	-1.7427	2.93e-11	#N/A	#N/A	1.0503	0.00055195	-1.6857	8.56e-13	-5.3879	9.27e-61	-0.80513	0.035146	-4.8208	8.68e-64
PXO_RS00355	sctP	type III secretion protein	9	-5.3067	7.35e-48	-5.4348	2.57e-33	1.3177	7.08e-05	-1.7897	1.55e-09	#N/A	#N/A	0.89537	0.0077708	-1.5816	2.36e-09	-4.8393	1.61e-38	-1.46	1.13e-05	-4.5189	8.24e-42
PXO_RS00365	sctU	type III secretion system protein	9	-6.5422	2.93e-53	-6.9493	5.48e-54	1.4848	1.25e-06	-1.922	4.42e-11	#N/A	#N/A	0.93654	0.0013048	-1.697	1.99e-09	-5.9871	4.39e-39	-1.2924	0.0001042	-5.5603	3.04e-43
PXO_RS00370		HPr kinase	9	-4.8873	1.01e-27	-4.9118	2.23e-28	1.071	0.00076091	-1.4974	2.32e-05	#N/A	#N/A	0.65757	0.038125	-1.3086	8.19e-05	-4.7233	1.72e-22	-1.158	0.0031243	-4.3698	1.71e-23
PXO_RS00375		MULTISPECIES: HPr kinase	9	-4.7786	2.31e-55	-5.0663	8.39e-37	1.1159	0.0008415	-1.6718	5.11e-10	#N/A	#N/A	0.9337	0.0018754	-1.4045	9.29e-09	-4.499	9.03e-48	-0.92962	0.014783	-3.9379	1.8e-47
PXO_RS00380	sctJ	hypothetical protein	9	-4.7892	4.81e-61	-4.8351	1.72e-36	#N/A	#N/A	-2.0486	1.89e-15	-1.1539	0.0037968	0.95407	0.0013436	-1.4104	1.62e-09	-4.6532	5.42e-57	-1.5923	9.91e-08	-4.4539	1.11e-63
PXO_RS00385		HPr kinase	9	-4.1384	1.99e-44	-4.068	2.86e-26	0.91746	0.016232	-1.6427	5.62e-10	#N/A	#N/A	0.87699	0.0081726	-1.2431	2.23e-07	-3.5769	9.03e-34	-1.2489	6.56e-05	-3.9567	2.72e-46
PXO_RS00395	sctN	ATP synthase	9	-4.5098	4.66e-56	-4.1809	2.52e-29	#N/A	#N/A	-1.916	1.09e-13	-0.89136	0.019405	0.83068	0.0081726	-1.3567	6.99e-09	-4.1097	3.59e-47	-1.4961	6.2e-07	-3.9564	2.69e-53
PXO_RS00415		hypothetical protein	9	-8.4665	1.76e-37	-8.4714	7.76e-38	1.3559	5.82e-06	-2.1586	7.03e-06	#N/A	#N/A	0.86529	0.0019989	-1.21	0.006151	-5.7059	9.95e-20	-1.8373	0.00038937	-5.6657	6.87e-22
PXO_RS00420		lytic transglycosylase	9	-3.9319	7.87e-12	-3.4185	7.64e-10	1.7472	5.07e-09	-1.9191	0.00018269	-1.4081	0.013447	#N/A	#N/A	-1.7151	0.0003829	-3.8418	2.77e-10	-1.9862	0.00019773	-3.3383	1.68e-09
PXO_RS06390		hypothetical protein	9	1.5323	1.3e-07	1.5392	0.00013615	-7.9409	2.52e-54	1.0072	0.0018435	1.3948	6.42e-05	-0.99313	0.0045942	-0.67281	0.017739	2.8435	7.42e-25	#N/A	#N/A	1.3559	5.82e-07
PXO_RS07940		isopentenyl transferase	9	2.3914	4.11e-19	#N/A	#N/A	-1.2918	0.00038415	1.6626	3.13e-10	0.90552	0.025816	-1.1401	0.00083845	1.7225	3.63e-13	3.3068	6.29e-07	0.88206	0.015346	2.5887	5.03e-16
PXO_RS08415		chemotaxis protein	9	1.9555	2.14e-13	1.856	4.12e-07	-4.7575	1.09e-37	1.5179	6.89e-09	1.9844	1.04e-10	#N/A	#N/A	-0.81193	0.0055826	3.4576	5.09e-18	0.76605	0.044112	2.0615	2.83e-17
PXO_RS08775		diguanylate cyclase	9	1.7814	4.46e-11	1.761	3.02e-06	-4.1258	2.39e-34	1.4378	8.74e-08	1.8537	2.07e-09	-1.1118	0.00047915	#N/A	#N/A	3.7839	6.48e-42	1.0313	0.002859	1.6404	3.15e-11
PXO_RS11225		hypothetical protein	9	1.1858	1.45e-05	1.2366	0.0018054	-3.8942	1.14e-34	0.83085	0.0042889	1.4572	2.37e-06	-0.92535	0.0038052	-0.80918	0.0023213	2.3231	4.84e-18	#N/A	#N/A	1.1719	1.67e-06
PXO_RS13755		multidrug RND transporter	9	2.2533	3.08e-13	1.9974	1.04e-06	1.6313	0.0093345	2.1375	3.89e-12	2.616	2.04e-14	-1.5227	0.0032557	-0.94073	0.018106	1.7607	1.42e-07	#N/A	#N/A	2.3495	1.2e-13
PXO_RS14850		hypothetical protein	9	-1.5641	2.54e-05	-1.2007	0.0094411	#N/A	#N/A	-1.2111	0.0017172	-0.99008	0.018843	-1.2685	0.00048733	-1.0051	0.0069091	-1.6234	8.82e-05	-1.2274	0.001203	-1.6085	1.22e-05
PXO_RS15610		carbohydrate-binding protein	9	-3.9233	2.57e-46	-3.5619	5.77e-23	0.76812	0.049331	-1.1309	2.4e-05	-0.87053	0.024859	#N/A	#N/A	-0.80251	0.001156	-3.0592	2.91e-30	-0.97978	0.003023	-3.4509	4.27e-44
PXO_RS17335		outer protein P	9	-3.3916	8.87e-34	-3.4761	1.73e-21	0.76478	0.048373	-1.5648	4.81e-09	-1.1441	0.0011188	#N/A	#N/A	-1.5423	1.44e-10	-3.265	1.46e-30	-1.0195	0.0037704	-2.9776	3.4e-31
PXO_RS17435		phosphoglycerate mutase	9	-4.1891	1.37e-32	-4.1775	5.82e-22	-1.3182	0.00039813	-2.0819	4.54e-11	-1.3915	0.00030789	#N/A	#N/A	-1.5572	2.71e-08	-4.0921	9.99e-28	-1.6403	2.67e-06	-3.7825	1.37e-29
PXO_RS17450		MULTISPECIES: synthetase/amidase	9	-6.3362	5.72e-32	-7.415	2.38e-27	-1.2277	0.0051718	-2.4913	1.4e-10	-1.3978	0.0022738	#N/A	#N/A	-1.3891	3.14e-05	-4.8038	1.2e-21	-1.8908	1.72e-06	-5.7708	1.75e-28
PXO_RS20265		hypothetical protein	9	-3.8256	4.24e-42	-4.0919	1.31e-28	-2.5935	2.01e-17	-1.3754	5.49e-07	-1.1542	0.0036944	#N/A	#N/A	4.0295	7.88e-63	-3.8331	2.45e-37	-1.1149	0.0011506	-3.3506	2.55e-39
PXO_RS21295		#N/A	9	1.1773	5.97e-05	1.3743	0.00062436	-1.2988	9.88e-05	0.84823	0.0088015	2.8974	3.54e-06	-0.78668	0.025165	0.9221	0.000308	6.1134	1.91e-40	#N/A	#N/A	1.2038	4.49e-06
PXO_RS00295		HPr kinase	8	-4.3999	2.04e-20	-4.3881	9.55e-21	#N/A	#N/A	-2.0689	4.78e-07	#N/A	#N/A	0.94074	0.00071824	-1.4551	0.00012277	-4.1459	2.29e-16	-1.8263	3.28e-05	-3.91	3.21e-17
PXO_RS00310		hypothetical protein	8	-3.467	1.88e-12	-3.3223	1.22e-11	#N/A	#N/A	-1.7713	0.00010145	-1.3252	0.048091	#N/A	#N/A	-1.751	3.85e-05	-3.1608	7.84e-10	-1.6992	0.00046576	-3.3207	1.11e-11
PXO_RS00400		HPr kinase	8	-3.812	2.51e-29	-4.383	6.77e-24	#N/A	#N/A	-1.9252	4.96e-10	-0.94729	0.036094	#N/A	#N/A	-1.2923	4.27e-06	-3.7907	7.87e-26	-1.5902	2.93e-06	-3.7943	2.39e-30
PXO_RS00405	sctT	type III secretion system protein	8	-4.2814	1.27e-41	-3.8885	2.3e-23	#N/A	#N/A	-1.9198	5.73e-12	-1.2649	0.00037673	#N/A	#N/A	-1.3654	6.41e-08	-3.9186	9.23e-34	-1.5184	1.51e-06	-4.3381	1.79e-45
PXO_RS00425		hypothetical protein	8	-5.865	6.55e-36	-5.9391	2.32e-37	#N/A	#N/A	-1.6165	3.82e-06	#N/A	#N/A	0.66378	0.035844	1.2172	4.36e-08	-4.6268	1.89e-22	-1.1414	0.0060279	-4.2716	2.71e-23
PXO_RS01155		transposase	8	-3.3286	1.07e-17	-3.3339	5.82e-13	1.1805	0.0018945	-1.6599	9.66e-06	-1.132	0.019405	#N/A	#N/A	-2.9037	4.87e-17	-3.6948	2.29e-17	#N/A	#N/A	-2.9446	8.21e-15
PXO_RS01620		hypothetical protein	8	-5.6931	2.31e-55	-5.9897	2.45e-39	-2.0769	1.92e-10	-1.6265	1.33e-08	-1.4288	0.0005995	#N/A	#N/A	#N/A	#N/A	-4.7478	1.01e-40	-1.315	7.12e-05	-5.7914	1.01e-58
PXO_RS01735		hypothetical protein	8	-4.3332	1.95e-26	-4.2772	1.76e-26	#N/A	#N/A	-1.3345	5.75e-05	#N/A	#N/A	1.3816	1.37e-07	-0.79501	0.0095332	-2.4111	2.01e-10	-1.2163	0.0023156	-3.4769	2.17e-19
PXO_RS02600		phosphodiesterase	8	1.5369	2.3e-08	1.4701	0.00017019	-1.9288	3.74e-08	1.1997	1.54e-05	#N/A	#N/A	-0.94912	0.014947	#N/A	#N/A	3.1634	2.26e-31	0.78515	0.044222	1.3169	3.03e-07
PXO_RS04960		sulfotransferase	8	-1.6993	1.9e-10	-1.3845	0.00062436	#N/A	#N/A	-1.0292	0.00029085	-1.2495	0.00014762	#N/A	#N/A	-1.414	1.42e-09	-2.3954	2.19e-19	-0.98902	0.0037126	-1.3999	1.51e-08
PXO_RS04965		methyltransferase	8	-1.4403	3.65e-06	-1.1798	0.0044766	#N/A	#N/A	-0.7959	0.018926	-0.9078	0.015782	#N/A	#N/A	-1.2741	9.63e-06	-1.8648	6.72e-10	-0.84273	0.013911	-1.362	8.92e-06
PXO_RS05270		#N/A	8	-3.9397	7.1e-29	-4.5645	1.99e-24	0.93465	0.013717	-1.3102	6.82e-05	#N/A	#N/A	0.77539	0.041206	-0.96525	0.0011886	-2.8628	2.61e-16	#N/A	#N/A	-2.9823	3.16e-20
PXO_RS06745		histidine kinase	8	2.5674	5.66e-20	2.5901	1.04e-06	-1.4932	0.0003393	1.9133	6.19e-08	2.1473	1.12e-05	#N/A	#N/A	#N/A	#N/A	5.1783	3.28e-68	0.92967	0.021886	2.4166	9.1e-09
PXO_RS07005		#N/A	8	-2.1699	3.5e-15	-1.7475	1.67e-05	#N/A	#N/A	-1.2802	7.8e-06	#N/A	#N/A	0.68291	0.043191	-0.69222	0.014429	-2.0342	1.72e-13	-1.3609	3.24e-05	-2.3112	1.18e-19
PXO_RS07485		type III effector	8	-3.6026	6.33e-39	-3.6803	1.03e-23	#N/A	#N/A	-1.7439	3.01e-11	#N/A	#N/A	1.0575	0.0002349	-0.87904	0.000567	-2.904	1.45e-26	-1.1377	0.00070518	-3.4292	8.19e-42
PXO_RS08325		c-di-GMP phosphodiesterase A	8	1.133	4.93e-05	1.1829	0.0053277	-1.8442	7.12e-09	0.87328	0.0031066	1.1117	0.0010724	#N/A	#N/A	0.99474	2.67e-05	2.8861	9.54e-12	#N/A	#N/A	1.2296	6.54e-07
PXO_RS08330		two-component system protein-glutamate methylesterase response regulator	8	1.3291	0.00208	1.1737	0.0039699	-1.8405	6.13e-08	1.1584	1.27e-05	1.2772	9.13e-05	#N/A	#N/A	1.0794	4.39e-06	3.2346	1.08e-33	#N/A	#N/A	1.2262	8.56e-07
PXO_RS08335	cheD	chemoreceptor glutamine deamidase CheD	8	1.2301	4.41e-05	1.1266	0.021187	-1.0478	0.0047186	0.91164	0.0057797	1.0018	0.013576	#N/A	#N/A	1.3249	1.31e-07	2.2073	5.53e-16	#N/A	#N/A	1.0589	0.00018088
PXO_RS08400		chemotaxis protein	8	1.4357	4.22e-05	1.3223	0.00075599	-6.3661	1.89e-36	1.2117	2.15e-06	1.5021	8.99e-07	#N/A	#N/A	#N/A	#N/A	3.0771	8.23e-22	0.82651	0.014624	1.5698	2.57e-11
PXO_RS08460		chromosome partitioning protein ParA	8	1.6508	1.97e-08	1.4135	0.00033399	-5.0503	1.33e-39	1.3536	2.89e-07	1.7432	1.05e-06	#N/A	#N/A	#N/A	#N/A	3.5251	2.66e-38	0.81568	0.027614	1.5272	7.31e-10
PXO_RS08465	motD	flagellar motor protein MotD	8	1.7818	0.0009661	1.4979	0.00055297	-4.4904	1.19e-05	1.1851	0.00039027	1.947	2.28e-09	#N/A	#N/A	#N/A	#N/A	5.2821	8.49e-18	1.0589	0.011587	1.4786	0.010182
PXO_RS10315		MULTISPECIES: hypothetical protein	8	1.9249	1.31e-12	1.6524	2.33e-05	-4.5907	3.73e-36	1.5092	2.51e-08	2.1616	2.49e-12	#N/A	#N/A	#N/A	#N/A	4.1958	2.49e-50	1.1083	0.0010729	1.9004	2.13e-14
PXO_RS11220		chemotaxis protein	8	1.1539	4.28e-05	1.126	0.005933	-4.6458	1.64e-15	0.83967	0.0017744	1.5026	6.9e-06	-1.2068	0.044139	#N/A	#N/A	2.4464	1.11e-09	#N/A	#N/A	1.1277	1.59e-06
PXO_RS15600		peptidase S9	8	-3.7076	6.68e-33	-3.4064	1.22e-18	#N/A	#N/A	-1.2385	3.09e-05	-0.94208	0.027137	#N/A	#N/A	-0.87391	0.0014571	-2.9761	6.83e-22	-1.0768	0.0027363	-3.2439	2.87e-29
PXO_RS15605		glycosyl hydrolase family 43	8	-3.9116	2.01e-40	-3.4865	7.17e-21	0.84089	0.033172	-1.1716	2.61e-05	#N/A	#N/A	#N/A	#N/A	-0.71421	0.0058108	-2.8485	2.85e-23	-0.8755	0.015321	-3.3162	3.36e-35
PXO_RS17455		hypothetical protein	8	-6.7398	2.41e-91	-6.5398	2.82e-54	#N/A	#N/A	-1.5852	1.58e-09	#N/A	#N/A	0.82261	0.0083175	-1.0827	8.51e-06	-4.7101	1.27e-56	-1.0656	0.001876	-4.4332	8.78e-62
PXO_RS17465		serine/threonine protein kinase	8	-4.0898	6.08e-36	-4.0736	1.03e-23	#N/A	#N/A	-1.7586	2.19e-09	#N/A	#N/A	1.1053	0.0003496	-1.3461	3.81e-07	-3.681	3.71e-28	-0.90575	0.029736	-3.4788	1.42e-30
PXO_RS18005		dihydrorhizobitoxine desaturase	8	-2.1166	1.68e-15	-1.8121	1.02e-06	-3.1623	6.28e-25	-0.97413	0.00085451	-1.3376	4.22e-05	#N/A	#N/A	#N/A	#N/A	-2.6808	5.86e-23	-1.8103	4.53e-10	-1.7515	7.51e-13
PXO_RS19870	phoB	DNA-binding response regulator	8	1.168	4.66e-05	0.97182	0.040774	1.1156	0.00075161	1.1939	1.75e-05	#N/A	#N/A	#N/A	#N/A	3.5038	4.1e-48	1.0679	0.00019973	0.93852	0.0072417	1.0121	0.00017784
PXO_RS21300		MULTISPECIES: hypothetical protein	8	1.3985	0.0067168	1.3688	0.0017376	#N/A	#N/A	1.2515	0.0018435	1.0954	0.0088927	#N/A	#N/A	2.1087	4.86e-17	2.8585	3.86e-24	0.90359	0.035146	1.1555	0.00011109
PXO_RS23030		type III secretion system effector protein	8	-6.5741	5.05e-67	-6.7019	8.59e-61	#N/A	#N/A	-1.6039	1.26e-09	#N/A	#N/A	1.0536	0.00015417	-1.2034	1.28e-06	-4.3879	2.81e-32	-1.0465	0.002859	-4.6517	7.79e-42
PXO_RS00390	sctL	type III secretion system protein	7	-4.3583	1.02e-38	-4.4135	1.31e-28	#N/A	#N/A	-1.8919	5.73e-12	#N/A	#N/A	#N/A	#N/A	-1.3906	1.07e-08	-4.3469	9.59e-41	-1.425	3.66e-06	-4.1505	2.99e-36
PXO_RS00410	sctC	hydrogenase	7	-4.7729	1.16e-65	-1.3741	0.0002762	#N/A	#N/A	-1.2055	3.07e-06	#N/A	#N/A	0.79316	0.014734	-0.60155	0.017266	-2.4642	8.19e-22	#N/A	#N/A	-2.6708	5.25e-30
PXO_RS00485		hypothetical protein	7	1.2242	2.55e-05	1.1987	0.0083308	-1.1426	0.00056294	0.94391	0.0020757	1.2315	0.00037673	#N/A	#N/A	#N/A	#N/A	2.3562	1.96e-11	#N/A	#N/A	1.0984	3.45e-05
PXO_RS00580		MULTISPECIES: hypothetical protein	7	-7.3906	6.12e-40	-8.836	4.17e-50	-2.0682	2.18e-07	-1.2492	0.0015811	#N/A	#N/A	0.67959	0.027396	#N/A	#N/A	-4.5455	1.89e-18	#N/A	#N/A	-4.7394	4.04e-22
PXO_RS00725		avirulence protein	7	-1.4196	1.41e-06	-1.2986	0.0031863	#N/A	#N/A	-0.84237	0.013925	#N/A	#N/A	#N/A	#N/A	2.859	5.18e-24	-1.5695	7.28e-08	-0.92445	0.018904	-1.4217	1.37e-07
PXO_RS01385		DNA recombination protein RecF	7	1.2544	6.64e-06	1.2252	0.025585	-1.165	0.0096807	0.9273	0.0014814	1.3556	0.00063205	#N/A	#N/A	#N/A	#N/A	3.8538	9e-20	#N/A	#N/A	1.4241	1.26e-08
PXO_RS01615		hypothetical protein	7	-6.6089	1.91e-49	-7.0181	2.57e-54	-2.0047	1.92e-10	-1.3879	7.54e-06	#N/A	#N/A	#N/A	#N/A	#N/A	#N/A	-5.0133	8.4e-29	-1.044	0.0043946	-4.883	1.53e-32
PXO_RS01870		peptidase S9	7	-1.4356	4.19e-07	-1.5241	0.00016919	#N/A	#N/A	-0.86532	0.008608	#N/A	#N/A	#N/A	#N/A	-1.2081	1.19e-06	-1.6133	6.25e-09	2.5552	8.75e-17	-1.4154	3.78e-08
PXO_RS02310		type III secretion system effector protein	7	-4.5368	1.43e-58	-4.6153	4.06e-35	#N/A	#N/A	-1.7093	4.33e-11	#N/A	#N/A	1.3958	1.41e-07	#N/A	#N/A	-4.152	9.91e-45	-1.2625	8.85e-05	-3.8255	9.48e-51
PXO_RS03910		histidine kinase	7	1.5953	2.73e-09	1.5632	4.86e-05	-2.1947	1.66e-12	1.2101	7.03e-06	1.5683	0.00033382	#N/A	#N/A	#N/A	#N/A	2.9196	5.23e-28	#N/A	#N/A	1.4615	2.39e-09
PXO_RS04730		#N/A	7	-3.4746	2.78e-16	-3.2629	8.51e-11	1.4187	4.7e-05	-1.3254	0.0017744	#N/A	#N/A	#N/A	#N/A	-0.9162	0.017007	-2.0807	6.44e-07	#N/A	#N/A	-3.4283	1.66e-15
PXO_RS05275		transcriptional regulator	7	-4.0669	3.41e-46	-3.8501	8.33e-26	0.95445	0.0083135	-1.0732	0.00011648	#N/A	#N/A	#N/A	#N/A	-0.88175	0.00038818	-2.5618	5.2e-21	#N/A	#N/A	-2.9724	2.73e-32
PXO_RS05645		hypothetical protein	7	2.1814	6.81e-19	#N/A	#N/A	-3.812	0.04293	2.0093	1.49e-10	2.4685	1.99e-18	#N/A	#N/A	#N/A	#N/A	4.6326	2.68e-63	1.5932	2.45e-05	2.1859	4.32e-17
PXO_RS06000		hypothetical protein	7	-6.6474	5e-29	-10.39	1.58e-50	-2.9103	4.88e-10	#N/A	#N/A	#N/A	#N/A	0.7745	0.0077708	-0.93365	0.02583	-2.6385	1.56e-07	#N/A	#N/A	-3.4156	7.89e-12
PXO_RS06395		MULTISPECIES: anti-anti-sigma factor	7	1.8425	2.64e-11	#N/A	#N/A	-7.4142	9.11e-47	1.6254	1.89e-08	1.614	8.03e-07	-1.3738	0.00012879	#N/A	#N/A	3.0446	1.74e-08	#N/A	#N/A	1.7354	1.11e-11
PXO_RS06430		peptidase C1	7	-5.2964	6.61e-08	#N/A	4.23e-09	-4.0769	3.64e-06	-2.2135	0.008197	#N/A	#N/A	#N/A	#N/A	#N/A	#N/A	-5.5771	1.96e-06	-1.8745	0.022641	#N/A	2.19e-08
PXO_RS07050		hypothetical protein	7	-3.1055	4.48e-32	-3.1027	6.32e-19	#N/A	#N/A	-1.1147	3.28e-05	#N/A	#N/A	0.69726	0.039981	-1.0107	2.18e-05	-3.3927	2.77e-36	#N/A	#N/A	-2.4075	3.44e-24
PXO_RS07475		histidine kinase	7	-2.6249	9.41e-24	-2.4375	3.27e-12	#N/A	#N/A	-1.0811	4.97e-05	#N/A	#N/A	0.97477	0.0014858	-0.63933	0.010309	-2.3173	1.37e-18	#N/A	#N/A	-2.3942	1.22e-23
PXO_RS08365		chemotaxis protein	7	1.8195	9.32e-13	#N/A	#N/A	-5.2883	2.46e-10	1.6949	8.08e-12	2.0931	9.11e-13	#N/A	#N/A	#N/A	#N/A	3.7925	1.2e-23	1.0412	0.00046103	1.9537	4.87e-17
PXO_RS08370		pilus assembly protein PilZ	7	1.6024	5.81e-09	1.4653	0.00013615	-5.0642	9.52e-19	1.2037	7.47e-06	1.8138	2.81e-09	#N/A	#N/A	#N/A	#N/A	3.2387	1.45e-33	#N/A	#N/A	1.5984	5.85e-11
PXO_RS08390		chemotaxis protein	7	1.4494	0.0008446	#N/A	#N/A	-2.8277	0.0071142	1.2537	0.00020541	1.7948	7.03e-06	#N/A	#N/A	#N/A	#N/A	4.553	1.99e-60	0.94437	0.01637	1.4384	8.98e-09
PXO_RS08405		chemotaxis protein	7	1.3471	3.51e-05	1.2849	0.00063002	-6.8482	4.21e-17	0.95595	0.00022434	1.1203	0.00043025	#N/A	#N/A	#N/A	#N/A	2.553	2.03e-22	#N/A	#N/A	1.331	9.83e-09
PXO_RS08440		chemotaxis protein	7	1.2415	0.00017709	1.2093	0.0025595	-3.2442	2.26e-26	1.0449	0.00013083	1.512	9.28e-07	#N/A	#N/A	#N/A	#N/A	3.3408	5.33e-36	#N/A	#N/A	1.3216	3.53e-08
PXO_RS08445		MULTISPECIES: Fis family transcriptional regulator	7	1.4294	2.24e-07	1.214	0.0043584	-2.7465	5.49e-16	1.1039	7.58e-05	1.681	8.68e-08	#N/A	#N/A	#N/A	#N/A	3.2837	1.07e-33	#N/A	#N/A	1.399	3.05e-08
PXO_RS08455		chemotaxis protein	7	1.3417	0.025537	1.3742	0.041761	-4.897	4.23e-39	1.1899	2.57e-05	1.3426	0.0093546	#N/A	#N/A	#N/A	#N/A	3.3765	8.57e-35	#N/A	#N/A	1.255	2.33e-06
PXO_RS08470		flagellar motor protein	7	1.6836	1.09e-09	#N/A	#N/A	-4.8844	1.93e-40	1.354	1.08e-06	1.6207	6.08e-07	#N/A	#N/A	-0.95161	0.00030842	2.9572	1.96e-24	#N/A	#N/A	1.5206	2.16e-09
PXO_RS08565		avirulence protein	7	-6.2839	5.42e-27	-5.2609	3.18e-19	#N/A	#N/A	-2.1277	3.39e-07	#N/A	#N/A	#N/A	#N/A	-1.272	0.00032645	-5.3393	1.67e-19	-1.802	0.00020985	-5.4031	1e-22
PXO_RS10180		serine protease	7	1.9899	0.045721	#N/A	#N/A	-2.8521	0.047887	1.7218	7.13e-08	1.6203	0.00091376	#N/A	#N/A	#N/A	#N/A	5.6849	5.97e-83	1.0466	0.034909	1.8503	9.84e-15
PXO_RS10280		diguanylate cyclase	7	1.1648	2.54e-05	#N/A	#N/A	-1.5651	7.29e-07	0.95792	0.00058272	1.4006	7.87e-06	#N/A	#N/A	-0.80502	0.0020491	2.9738	6.71e-26	#N/A	#N/A	1.1334	4.35e-06
PXO_RS12235		#N/A	7	-1.24549	6.47e-07	#N/A	#N/A	0.582417	0.0386476	-1.11652	2.53e-05	-0.756422	0.0375194	#N/A	#N/A	#N/A	#N/A	-1.40106	1.81e-07	-0.935231	0.0098124	-1.50792	1.73e-06
PXO_RS13750		multidrug transporter	7	2.6511	1.54e-16	2.1194	6.74e-07	#N/A	#N/A	2.4824	0.00012208	3.3598	9.1e-20	#N/A	#N/A	-1.538	0.0014571	2.132	1.03e-09	#N/A	#N/A	2.7612	9.75e-20
PXO_RS13760		MarR family transcriptional regulator	7	2.4529	2.22e-14	#N/A	#N/A	1.3423	0.0014404	1.8831	3.14e-08	2.3599	1.04e-10	#N/A	#N/A	#N/A	#N/A	2.0788	1.45e-09	1.7705	1.81e-06	2.2006	3.6e-12
PXO_RS15630		hypothetical protein	7	1.834	4.19e-07	1.9344	1.58e-05	-4.2405	1.57e-08	1.2907	0.0021472	1.9235	2.37e-06	#N/A	#N/A	#N/A	#N/A	3.8281	2.79e-33	#N/A	#N/A	1.5756	2.57e-05
PXO_RS16290		pilus assembly protein PilW	7	1.5907	1.67e-09	1.2964	0.0012287	#N/A	#N/A	1.2321	2.41e-06	1.1241	0.024859	-0.96047	0.013826	#N/A	#N/A	2.6557	5.89e-24	#N/A	#N/A	1.5496	1.23e-10
PXO_RS16295	pilV	pilus modification protein PilV	7	1.7321	3.78e-07	1.3239	0.0018158	#N/A	#N/A	1.4021	5.13e-07	1.2039	0.016969	-0.96813	0.027458	#N/A	#N/A	2.7797	4.44e-24	#N/A	#N/A	1.6279	4.2e-10
PXO_RS16935		hypothetical protein	7	-3.7937	8.29e-14	-3.5336	1.65e-12	0.86288	0.017308	-1.7204	0.00028138	#N/A	#N/A	#N/A	#N/A	#N/A	#N/A	-3.6314	2.46e-11	-1.4705	0.0011712	-3.3057	2.3e-11
PXO_RS17430		#N/A	7	-3.7773	2.53e-17	-3.995	7.23e-15	#N/A	#N/A	-1.8391	7.03e-06	#N/A	#N/A	#N/A	#N/A	-1.7361	1.34e-06	-3.2834	1.98e-12	-1.7372	7.18e-05	-3.6756	4.62e-16
PXO_RS17815		phenazine biosynthesis protein PhzF	7	-2.0166	3.23e-14	-2.0375	2.15e-08	#N/A	#N/A	-0.74908	0.028303	#N/A	#N/A	1.01	0.0004504	-0.94597	0.00015816	-2.2652	1.36e-17	#N/A	#N/A	-1.6356	2.18e-11
PXO_RS17995		transposase	7	-1.527	3.65e-06	-1.4811	0.00020125	-3.2775	3.65e-17	#N/A	#N/A	-1.138	0.0022048	#N/A	#N/A	#N/A	#N/A	-1.7687	1.04e-09	-1.456	2.56e-06	-1.5522	6.78e-07
PXO_RS18000		O-acetylhomoserine aminocarboxypropyltransferase	7	-1.9378	3.18e-07	-1.7421	4.52e-06	-3.339	1.65e-15	#N/A	#N/A	-0.99775	0.015202	#N/A	#N/A	#N/A	#N/A	-2.5984	2.48e-09	-1.6565	2.2e-05	-1.6897	5.34e-06
PXO_RS18050	hrpX	DNA-binding protein	7	-5.349	1.21e-64	-1.8898	2.03e-07	#N/A	#N/A	-0.85198	0.006827	#N/A	#N/A	1.0739	0.00011733	#N/A	#N/A	-1.0273	0.00032201	-1.1461	0.00054157	-3.2623	1.14e-31
PXO_RS21590	motB	flagellar motor protein MotB	7	1.5548	6.92e-08	1.5322	0.00018256	-1.5253	3.18e-05	1.1463	0.000143	1.5417	1.03e-05	#N/A	#N/A	#N/A	#N/A	3.3084	1.1e-32	#N/A	#N/A	1.3427	1.29e-05
PXO_RS21970		hypothetical protein	7	-0.79528	0.020156	#N/A	#N/A	#N/A	#N/A	-0.87792	0.0053728	#N/A	#N/A	-0.72591	0.045942	-0.70461	0.0076526	-1.1848	8.43e-05	-1.0029	0.0031904	-0.73256	0.018605
PXO_RS22715		membrane protein	7	2.1966	0.0015691	#N/A	#N/A	-3.3305	0.0018771	2.0724	1.97e-09	2.9565	0.016777	#N/A	#N/A	#N/A	#N/A	4.9825	3.28e-68	1.6388	0.018731	2.1398	0.0010284
PXO_RS22960		hypothetical protein	7	-6.788	1.04e-39	-6.23	8.26e-29	1.2928	0.00023653	-1.901	5.51e-08	#N/A	#N/A	#N/A	#N/A	-1.7428	2.19e-08	-6.5745	7.57e-32	#N/A	#N/A	-4.4963	7.74e-28
PXO_RS23350		cellulase	7	-0.99688	0.00039948	#N/A	#N/A	-7.1138	7.79e-89	-0.79518	0.0065802	#N/A	#N/A	#N/A	#N/A	-1.3931	4.82e-10	-2.4775	8.48e-22	-0.74649	0.044222	-0.6185	0.035918
PXO_RS24050		hypothetical protein	7	-4.7358	9.96e-45	-5.0419	1.2e-40	#N/A	#N/A	-1.1358	4.41e-05	#N/A	#N/A	1.0939	7.82e-05	-1.0323	3.83e-05	-3.7947	5.25e-27	#N/A	#N/A	-3.3365	1.23e-27
PXO_RS00170		peptidase	6	1.0716	0.016063	#N/A	#N/A	#N/A	#N/A	1.2607	0.0020337	0.82737	0.047686	#N/A	#N/A	1.1511	4.23e-05	1.636	2.24e-09	#N/A	#N/A	1.2668	1.26e-06
PXO_RS00585		hypothetical protein	6	-2.1623	9.37e-16	-2.479	2.45e-12	-1.3277	4.21e-05	-1.1422	4.55e-05	#N/A	#N/A	#N/A	#N/A	#N/A	#N/A	-1.9713	3.02e-13	#N/A	#N/A	-2.0773	4.32e-17
PXO_RS00605		hypothetical protein	6	-5.2621	2.43e-22	-5.4765	3.58e-24	#N/A	#N/A	-1.8864	3.09e-05	#N/A	#N/A	#N/A	#N/A	-0.96901	0.026909	-4.8368	1.52e-17	#N/A	#N/A	-4.2695	1.02e-16
PXO_RS01220	egtB	hypothetical protein	6	1.2652	0.017715	#N/A	#N/A	#N/A	#N/A	1.1219	0.007779	#N/A	#N/A	#N/A	#N/A	1.5785	1.26e-12	1.4937	6.96e-05	0.95473	0.0047678	1.0508	0.0028413
PXO_RS01625		bleomycin resistance protein	6	-6.5823	6.49e-06	#N/A	1.75e-06	-3.6375	0.00088698	#N/A	#N/A	-2.5297	0.033385	#N/A	#N/A	#N/A	#N/A	-4.0539	0.00032107	#N/A	#N/A	-5.3361	6.01e-05
PXO_RS01760		TonB-dependent receptor	6	-1.2191	0.028696	#N/A	#N/A	-3.273	1.81e-11	#N/A	#N/A	#N/A	#N/A	#N/A	#N/A	-1.0255	0.015316	-1.6989	0.00023027	-1.4434	0.0030983	-1.1387	0.016019
PXO_RS02545	hemF	MULTISPECIES: coproporphyrinogen III oxidase	6	-1.4473	1.79e-07	-1.5694	2.9e-05	#N/A	#N/A	#N/A	#N/A	#N/A	#N/A	1.0675	0.043306	-1.3004	5.77e-08	-1.4799	8.32e-08	#N/A	#N/A	-1.0593	7.14e-05
PXO_RS03000		dihydroneopterin aldolase	6	-3.7341	1.48e-38	-3.7415	9.54e-24	#N/A	#N/A	-1.1172	8.89e-05	#N/A	#N/A	#N/A	#N/A	-1.5133	4.27e-10	-3.5467	7.99e-34	#N/A	#N/A	-2.9758	2.03e-30
PXO_RS03815		cellulase	6	-1.2203	0.0071155	-1.2079	0.0095165	-1.7191	2.26e-06	-0.98885	0.018744	-1.219	0.019476	#N/A	#N/A	#N/A	#N/A	#N/A	#N/A	#N/A	#N/A	-1.3175	1.4e-05
PXO_RS05000		hypothetical protein	6	#N/A	#N/A	#N/A	#N/A	-2.2423	2.35e-08	-0.94203	0.023258	-1.0735	0.032503	#N/A	#N/A	#N/A	#N/A	-1.7674	5.43e-06	-0.93981	0.036509	-0.89654	0.02318
PXO_RS05075		hemin transporter HemP	6	#N/A	#N/A	-1.1107	0.024391	#N/A	#N/A	-1.2174	0.048972	#N/A	#N/A	3.9724	4.33e-44	2.4998	3.34e-12	#N/A	#N/A	-1.0902	0.0079545	-0.89211	0.021931
PXO_RS05265		protocatechuate 3,4-dioxygenase subunit beta	6	-4.62	4.67e-60	-4.8396	4.26e-38	#N/A	#N/A	-1.1096	5.8e-05	#N/A	#N/A	#N/A	#N/A	-1.0497	1.96e-05	-3.0897	1.16e-30	#N/A	#N/A	-3.351	2.1e-42
PXO_RS07020		thioredoxin	6	-3.4525	3.27e-20	-3.6423	3.16e-22	-2.2947	3.65e-12	-0.83644	0.016435	#N/A	#N/A	#N/A	#N/A	#N/A	#N/A	-2.7026	1.88e-12	#N/A	#N/A	-2.8452	2.42e-15
PXO_RS07715		MFS transporter	6	-3.3679	5.71e-16	-3.5312	1.24e-15	#N/A	#N/A	-0.86492	0.029703	#N/A	#N/A	#N/A	#N/A	-1.2259	5.41e-05	-2.943	1.75e-15	#N/A	#N/A	-2.6926	3.6e-12
PXO_RS08320		2-succinyl-6-hydroxy-2,4-cyclohexadiene-1-carboxylate synthase	6	1.6972	1.53e-10	1.8314	3.45e-07	#N/A	#N/A	0.99797	0.00033485	#N/A	#N/A	#N/A	#N/A	2.816	6.82e-34	1.4808	2.68e-08	#N/A	#N/A	1.6975	1.65e-12
PXO_RS08420		hypothetical protein	6	1.8654	5.78e-13	#N/A	#N/A	-4.5508	7.39e-11	1.3996	3.64e-08	1.8387	8.62e-10	#N/A	#N/A	#N/A	#N/A	3.5803	1.35e-18	#N/A	#N/A	1.6358	6.8e-12
PXO_RS08450		hypothetical protein	6	1.5206	2.6e-08	#N/A	#N/A	-3.7949	6.04e-29	1.2421	5.39e-06	1.7126	3.48e-08	#N/A	#N/A	#N/A	#N/A	3.2731	9.03e-34	#N/A	#N/A	1.4099	1.79e-08
PXO_RS10030		hypothetical protein	6	0.9849	0.0016836	#N/A	#N/A	#N/A	#N/A	0.83841	0.010696	#N/A	#N/A	-1.0561	0.004326	3.3962	4.94e-45	1.5213	0.00079826	#N/A	#N/A	0.94915	0.00079586
PXO_RS10330		MarR family transcriptional regulator	6	-2.0648	3.32e-14	-2.1208	6.33e-09	#N/A	#N/A	-0.87415	0.0057744	#N/A	#N/A	#N/A	#N/A	-1.0633	2.75e-05	-1.5883	3.71e-08	#N/A	#N/A	-1.7411	4.35e-12
PXO_RS13745		multidrug resistance protein B	6	2.4965	3.16e-07	2.1826	2.06e-06	#N/A	#N/A	2.1384	0.00031686	3.3023	8.05e-19	#N/A	#N/A	#N/A	#N/A	2.2803	2.45e-09	#N/A	#N/A	2.4463	1.65e-12
PXO_RS13780		penicillin acylase	6	-1.4877	9.94e-08	-1.3709	0.0010474	#N/A	#N/A	-0.83022	0.011294	#N/A	#N/A	#N/A	#N/A	-0.62803	0.02622	-1.4937	8.41e-08	#N/A	#N/A	-1.4882	4.22e-09
PXO_RS14075		membrane protein	6	-1.1667	0.00052037	-1.2314	0.0084918	#N/A	#N/A	-1.0112	0.0031552	#N/A	#N/A	#N/A	#N/A	-0.854	0.0044143	-1.6716	8.95e-08	#N/A	#N/A	-1.3026	1.45e-05
PXO_RS14080		membrane protein	6	-1.2334	0.00060701	-1.2456	0.018237	#N/A	#N/A	-0.85446	0.040927	#N/A	#N/A	#N/A	#N/A	-0.67421	0.040279	-1.3705	0.0001185	#N/A	#N/A	-1.2267	0.00039704
PXO_RS14225	thpR	2\'-5\' RNA ligase	6	#N/A	#N/A	#N/A	#N/A	#N/A	#N/A	0.85899	0.020202	#N/A	#N/A	-1.1292	0.016515	2.7127	1.35e-27	1.8804	1.02e-10	1.062	0.0044357	0.92751	0.0041491
PXO_RS14945		chemotaxis protein CheW	6	1.0232	0.00051422	#N/A	#N/A	#N/A	#N/A	0.90747	0.001961	1.1645	0.00065968	-0.7731	0.0367	#N/A	#N/A	1.9669	8.9e-14	#N/A	#N/A	1.2716	4.23e-07
PXO_RS15625		peptidase S53	6	-1.8471	1.11e-09	-1.9511	3.36e-07	#N/A	#N/A	-0.80492	0.031825	#N/A	#N/A	#N/A	#N/A	5.528	1.17e-99	-1.8953	7.03e-10	#N/A	#N/A	-1.5182	1.6e-07
PXO_RS15635		hypothetical protein	6	2.0927	1.94e-09	1.82	9.61e-05	-5.7919	2.47e-08	1.6228	2.16e-05	2.0596	2.37e-07	#N/A	#N/A	#N/A	#N/A	3.8171	6.44e-12	#N/A	#N/A	#N/A	#N/A
PXO_RS17570		hypothetical protein	6	-0.94928	0.045721	#N/A	#N/A	#N/A	#N/A	-1.127	0.013048	-1.1651	0.033385	-1.2595	0.0091299	#N/A	#N/A	-1.034	0.020535	-1.1917	0.011808	#N/A	#N/A
PXO_RS17860		#N/A	6	1.3185	0.0018524	#N/A	#N/A	-2.8298	8.63e-06	#N/A	#N/A	#N/A	#N/A	#N/A	#N/A	1.5578	5.6e-06	1.2697	0.0025073	1.4547	0.00066629	1.0545	0.02546
PXO_RS17875		type IV pili twitching motility protein PilT	6	1.3279	0.00026898	1.3346	0.00094125	-0.96745	0.0084522	0.79038	0.0093997	#N/A	#N/A	#N/A	#N/A	#N/A	#N/A	1.025	0.00016831	#N/A	#N/A	1.3772	1.78e-08
PXO_RS18045		histidine kinase	6	-2.8114	2.04e-25	#N/A	#N/A	#N/A	#N/A	-1.0723	0.00014816	#N/A	#N/A	#N/A	#N/A	-0.70023	0.0070018	-0.9808	0.00049567	-1.1992	0.00013116	-2.5497	7.8e-25
PXO_RS18555		cytochrome D ubiquinol oxidase subunit I	6	1.2999	9.52e-06	#N/A	#N/A	#N/A	#N/A	1.5033	3.55e-08	#N/A	#N/A	-1.0435	0.015248	-2.3688	2.33e-21	1.3656	2.27e-06	#N/A	#N/A	1.9595	4.58e-15
PXO_RS18935	colS	two-component system sensor histidine kinase	6	-1.1734	0.00017452	#N/A	#N/A	#N/A	#N/A	-0.96558	0.0031191	#N/A	#N/A	0.78237	0.039009	#N/A	#N/A	-1.5696	2.7e-07	-1.322	7.18e-05	-1.3084	4.93e-06
PXO_RS19155		fimbrial protein	6	0.88073	0.0029952	0.92715	0.049269	#N/A	#N/A	#N/A	#N/A	0.89708	0.014445	#N/A	#N/A	-0.61979	0.045088	1.6567	2.01e-10	#N/A	#N/A	0.84555	0.0013109
PXO_RS19160		fimbrial protein	6	0.96997	0.0010006	1.0427	0.018998	-0.8184	0.03795	#N/A	#N/A	0.96576	0.044872	#N/A	#N/A	#N/A	#N/A	1.8152	3.93e-12	#N/A	#N/A	1.0077	9.1e-05
PXO_RS19940		hypothetical protein	6	#N/A	#N/A	#N/A	#N/A	#N/A	#N/A	2.2406	2.96e-13	#N/A	#N/A	1.1432	0.041842	-1.0767	4.23e-05	1.4454	2.1e-07	1.3882	7.24e-06	0.82288	0.006433
PXO_RS20685	fabG	3-ketoacyl-ACP reductase	6	-1.4672	3.07e-07	-1.3307	0.0018054	#N/A	#N/A	-0.99214	0.0015589	#N/A	#N/A	#N/A	#N/A	#N/A	#N/A	-1.8504	1.65e-09	-0.93367	0.014783	-1.3238	5.52e-07
PXO_RS20695		hypothetical protein	6	-5.0492	3.65e-25	-5.3376	6.32e-25	1.038	0.0048116	#N/A	#N/A	#N/A	#N/A	#N/A	#N/A	-0.9359	0.003268	-3.64	4.25e-19	#N/A	#N/A	-3.5299	3.86e-16
PXO_RS21585	motA	MULTISPECIES: flagellar motor protein MotA	6	2.0805	4.54e-14	#N/A	#N/A	-2.4223	7.55e-11	1.643	2.95e-09	1.8476	0.0021033	#N/A	#N/A	#N/A	#N/A	3.3143	6.31e-19	#N/A	#N/A	1.8622	5.53e-08
PXO_RS22355	pcaG	protocatechuate 3,4-dioxygenase subunit alpha	6	-3.7561	6.22e-28	-3.9734	3.78e-21	#N/A	#N/A	-0.88017	0.013186	#N/A	#N/A	#N/A	#N/A	-0.94665	0.001026	-2.4018	7.6e-13	#N/A	#N/A	-3.0695	5.71e-22
PXO_RS22360	pcaH	protocatechuate 3,4-dioxygenase subunit beta	6	-3.7723	7.82e-19	-4.4378	1.74e-23	0.76342	0.049383	-1.0696	0.0049173	#N/A	#N/A	#N/A	#N/A	#N/A	#N/A	-2.2823	1.76e-08	#N/A	#N/A	-3.1345	1.12e-14
PXO_RS22365	pcaF	acetyl-CoA acetyltransferase	6	-4.2706	1.48e-39	-4.5082	1.09e-27	#N/A	#N/A	-1.1856	6.9e-05	#N/A	#N/A	0.85705	0.014261	#N/A	#N/A	-2.8904	2.94e-20	#N/A	#N/A	-3.5525	6.27e-33
PXO_RS22370		#N/A	6	-3.5352	1.11e-14	-3.6012	4.34e-13	1.2061	0.0018455	#N/A	#N/A	#N/A	#N/A	1.1709	0.0011842	#N/A	#N/A	-2.4492	3.65e-10	#N/A	#N/A	-3.1047	3.6e-12
PXO_RS23615		alkaline phosphatase	6	#N/A	#N/A	#N/A	#N/A	1.6692	2.49e-06	1.5385	1.71e-06	1.5709	3.06e-05	#N/A	#N/A	6.3189	5.83e-115	2.3207	5.64e-14	#N/A	#N/A	1.1919	0.00037563
PXO_RS26125		#N/A	6	-2.31002	2.45e-05	#N/A	#N/A	#N/A	#N/A	1.23374	0.00357941	#N/A	#N/A	1.98394	2.7e-08	-1.32312	0.0118123	-3.14671	2.12e-05	#N/A	#N/A	-2.12409	0.00241289
PXO_RS26160		#N/A	6	1.26586	4.58e-09	#N/A	#N/A	-2.19866	1.8e-11	1.12729	1.83e-06	1.18826	3.39e-07	#N/A	#N/A	#N/A	#N/A	2.12345	7.3e-24	#N/A	#N/A	1.14502	0.000279751
PXO_RS00030		peptidase	5	0.91929	0.0016978	#N/A	#N/A	#N/A	#N/A	0.9142	0.0010359	0.88723	0.017168	#N/A	#N/A	#N/A	#N/A	1.9055	2.33e-13	#N/A	#N/A	1.0621	2.46e-05
PXO_RS00190		#N/A	5	2.0875	6.1e-09	#N/A	#N/A	#N/A	#N/A	1.721	0.0066139	#N/A	#N/A	#N/A	#N/A	2.787	1.7e-19	2.259	0.005296	#N/A	#N/A	1.9383	2.46e-05
PXO_RS01225	egtD	methyltransferase	5	1.0295	0.0012381	#N/A	#N/A	#N/A	#N/A	1.1195	0.00038591	#N/A	#N/A	#N/A	#N/A	1.7258	8.1e-15	1.333	0.001418	#N/A	#N/A	1.1269	0.00013606
PXO_RS01415		nucleoside hydrolase	5	-2.8253	0.00091918	-2.6074	0.0037322	0.87494	0.016232	#N/A	#N/A	#N/A	#N/A	0.81048	0.020924	#N/A	#N/A	#N/A	#N/A	#N/A	#N/A	-1.9921	0.016019
PXO_RS01605		beta-1,4-xylanase	5	#N/A	#N/A	#N/A	#N/A	-1.0655	0.013717	#N/A	#N/A	#N/A	#N/A	#N/A	#N/A	8.9611	5.05e-193	-0.81869	0.037991	-1.5087	7.31e-05	-0.83587	0.033832
PXO_RS01665	xylA	xylose isomerase	5	#N/A	#N/A	#N/A	#N/A	-1.0664	0.0095413	#N/A	#N/A	#N/A	#N/A	#N/A	#N/A	-3.0378	2.62e-16	-2.1652	3.38e-09	-1.1752	0.0022549	-1.2354	0.00076839
PXO_RS02070	msuE	FMN reductase	5	1.6936	5.19e-07	#N/A	#N/A	#N/A	#N/A	1.5527	1.33e-08	#N/A	#N/A	#N/A	#N/A	-3.0106	3.74e-06	#N/A	#N/A	1.4688	4.09e-06	1.9763	1.69e-15
PXO_RS03120		peptidoglycan-binding protein LysM	5	0.9451	0.0030935	1.1372	0.010008	-0.88559	0.0088655	#N/A	#N/A	#N/A	#N/A	#N/A	#N/A	#N/A	#N/A	1.3953	2.58e-07	#N/A	#N/A	0.9661	0.00038941
PXO_RS03335		hypothetical protein	5	1.0351	0.00058567	#N/A	#N/A	#N/A	#N/A	0.94641	0.0017631	#N/A	#N/A	#N/A	#N/A	1.6843	2.24e-12	1.4395	1.14e-06	#N/A	#N/A	0.84527	0.01413
PXO_RS03500		membrane protein	5	-2.2802	1.02e-05	-2.4816	1.28e-06	#N/A	#N/A	-1.2717	0.017521	#N/A	#N/A	#N/A	#N/A	#N/A	#N/A	-2.485	4.29e-06	#N/A	#N/A	-2.3928	2.72e-06
PXO_RS03725	yegS	lipid kinase	5	1.0772	0.00019908	#N/A	#N/A	#N/A	#N/A	0.94397	0.0018596	#N/A	#N/A	#N/A	#N/A	1.0928	0.00011049	1.5392	4.99e-09	#N/A	#N/A	1.0696	5.39e-05
PXO_RS03830		type III secretion system effector protein	5	-4.4114	1.05e-14	-4.5821	1.28e-15	#N/A	#N/A	-1.5307	0.0018843	#N/A	#N/A	#N/A	#N/A	#N/A	#N/A	-4.1011	1.02e-11	#N/A	#N/A	-3.4352	1.71e-10
PXO_RS03840		hypothetical protein	5	-4.938	2.45e-09	-4.5678	4.48e-08	#N/A	#N/A	#N/A	#N/A	#N/A	#N/A	#N/A	#N/A	-1.2713	0.013647	-7.3864	4.57e-12	#N/A	#N/A	-4.5061	2.89e-08
PXO_RS06005		sulfotransferase	5	-4.5124	2.39e-40	-4.3697	1.03e-29	#N/A	#N/A	#N/A	#N/A	#N/A	#N/A	#N/A	#N/A	-0.88024	0.00028716	-2.5199	8.14e-20	#N/A	#N/A	-3.2872	7.46e-28
PXO_RS06325	nfi	endonuclease V	5	1.1713	0.0031338	#N/A	#N/A	#N/A	#N/A	0.99993	0.0058124	#N/A	#N/A	#N/A	#N/A	0.82632	0.026321	1.9132	0.019467	#N/A	#N/A	1.1104	0.00068997
PXO_RS06470		peptidase C1	5	-6.165	9.35e-15	-6.2336	3.27e-13	#N/A	#N/A	#N/A	#N/A	#N/A	#N/A	#N/A	#N/A	#N/A	#N/A	-3.336	2.92e-07	-1.5617	0.011114	-3.5377	1.83e-08
PXO_RS06495		hypothetical protein	5	-4.4702	5.42e-06	#N/A	7.14e-08	#N/A	#N/A	-2.0808	0.025835	#N/A	#N/A	#N/A	#N/A	#N/A	#N/A	-2.4483	0.0070996	#N/A	#N/A	-3.773	0.00013606
PXO_RS08595		hypothetical protein	5	-1.0215	0.0097073	#N/A	#N/A	#N/A	#N/A	-1.0162	0.010394	#N/A	#N/A	#N/A	#N/A	#N/A	#N/A	-1.3827	0.0021477	-1.7201	0.0010279	-1.1552	0.0019582
PXO_RS11135		hypothetical protein	5	1.1581	0.00019306	#N/A	#N/A	#N/A	#N/A	1.0953	0.0015277	#N/A	#N/A	#N/A	#N/A	5.3762	5.07e-97	1.4346	7.68e-05	#N/A	#N/A	1.1753	0.0023862
PXO_RS12225		glutamate synthase	5	-1.35204	0.000251661	-1.16357	0.00721036	1.17715	4.79e-05	#N/A	#N/A	#N/A	#N/A	#N/A	#N/A	#N/A	#N/A	-1.27619	0.00116092	#N/A	#N/A	-1.32381	0.00805404
PXO_RS12325		transposase	5	#N/A	#N/A	#N/A	#N/A	-1.41227	8.78e-14	-0.499012	0.0212967	-0.580833	0.0272852	#N/A	#N/A	#N/A	#N/A	-1.06069	3.17e-08	#N/A	#N/A	-0.9969	0.00146831
PXO_RS13395		transcriptional regulator	5	1.2129	0.033039	#N/A	#N/A	#N/A	#N/A	0.80017	0.028751	#N/A	#N/A	#N/A	#N/A	-1.2957	5.53e-05	#N/A	#N/A	1.1045	0.0019996	1.245	3.86e-06
PXO_RS13685		HNH endonuclease	5	#N/A	#N/A	#N/A	#N/A	#N/A	#N/A	0.79264	0.010747	#N/A	#N/A	#N/A	#N/A	1.3168	1.13e-08	0.79294	0.0048199	0.95614	0.015346	0.79231	0.0037423
PXO_RS14230		hypothetical protein	5	1.8898	7.12e-13	#N/A	#N/A	#N/A	#N/A	1.6403	1.49e-10	#N/A	#N/A	#N/A	#N/A	3.5264	2.22e-53	2.4734	0.019068	#N/A	#N/A	2.1446	2.9e-10
PXO_RS14495		peptidase S1	5	-1.4426	2.11e-06	-1.4836	0.00032101	-1.1147	0.0010283	#N/A	#N/A	#N/A	#N/A	2.5479	1.96e-23	#N/A	#N/A	#N/A	#N/A	#N/A	#N/A	-1.4318	4.82e-07
PXO_RS14710		peroxidase	5	0.98208	0.0074333	#N/A	#N/A	1.2691	0.0012713	1.1507	0.0031423	#N/A	#N/A	#N/A	#N/A	#N/A	#N/A	1.5619	5.27e-06	#N/A	#N/A	1.2141	2.57e-05
PXO_RS14875		type III secretion system effector protein	5	-6.7012	2.06e-15	-6.9637	3.08e-16	#N/A	#N/A	#N/A	#N/A	#N/A	#N/A	1.89	6.89e-07	#N/A	#N/A	-3.2176	1.29e-05	#N/A	#N/A	-4.502	4.13e-09
PXO_RS14900		hypothetical protein	5	-4.2426	8.47e-10	-4.5979	6.18e-11	#N/A	#N/A	#N/A	#N/A	#N/A	#N/A	1.4286	0.00023394	#N/A	#N/A	-2.683	4.32e-05	#N/A	#N/A	-3.2638	6.25e-07
PXO_RS15895		protein GumF	5	#N/A	#N/A	#N/A	#N/A	-1.2988	0.00017041	#N/A	#N/A	-1.043	0.0058164	#N/A	#N/A	1.2282	1.02e-06	-2.2969	1.64e-14	#N/A	#N/A	-0.89935	0.0023862
PXO_RS15900		polysaccharide biosynthesis protein GumE	5	#N/A	#N/A	#N/A	#N/A	-1.4872	5.59e-06	#N/A	#N/A	-1.0619	0.0047065	#N/A	#N/A	1.4237	8.42e-10	-2.6615	1.42e-20	#N/A	#N/A	-0.77653	0.013275
PXO_RS16275		type IV pilin	5	0.84649	0.018807	#N/A	#N/A	#N/A	#N/A	#N/A	#N/A	#N/A	#N/A	-0.97543	0.0057532	-0.59611	0.043488	1.8127	8.55e-11	#N/A	#N/A	0.9959	0.00068115
PXO_RS16280		hypothetical protein	5	0.90236	0.0017368	#N/A	#N/A	#N/A	#N/A	0.63331	0.048695	#N/A	#N/A	-1.0153	0.0012329	#N/A	#N/A	2.0061	4.26e-15	#N/A	#N/A	1.1186	3.79e-06
PXO_RS16940		hypothetical protein	5	-1.6407	0.01799	-1.7896	0.045616	1.1011	0.042335	#N/A	#N/A	#N/A	#N/A	#N/A	#N/A	#N/A	#N/A	-1.5669	0.022702	#N/A	#N/A	-1.8844	0.006433
PXO_RS17870		twitching motility protein PilT	5	1.1665	1.84e-05	1.1963	0.0038186	#N/A	#N/A	0.75973	0.011052	#N/A	#N/A	#N/A	#N/A	#N/A	#N/A	0.73889	0.007844	#N/A	#N/A	1.4752	6.03e-10
PXO_RS18105		ligand-gated channel	5	#N/A	#N/A	#N/A	#N/A	2.3727	0.00088698	#N/A	#N/A	#N/A	#N/A	#N/A	#N/A	-2.9631	4.73e-34	-1.3376	1.27e-06	-0.91346	0.017972	-0.65502	0.044293
PXO_RS19145		fimbrial protein	5	#N/A	#N/A	#N/A	#N/A	-0.8287	0.021619	#N/A	#N/A	#N/A	#N/A	-0.76102	0.018655	-0.97587	4.23e-05	1.5518	3.89e-09	#N/A	#N/A	0.68384	0.021439
PXO_RS19165		fimbrial assembly protein	5	0.90908	0.0029952	1.1188	0.0095432	#N/A	#N/A	0.67464	0.046956	#N/A	#N/A	#N/A	#N/A	#N/A	#N/A	1.8029	5.87e-12	#N/A	#N/A	1.0888	1.69e-05
PXO_RS19175		hypothetical protein	5	1.4064	1e-06	#N/A	#N/A	#N/A	#N/A	1.2174	2.23e-05	#N/A	#N/A	#N/A	#N/A	2.2734	3.18e-21	2.2859	5.4e-17	#N/A	#N/A	1.6155	4.55e-10
PXO_RS20360		TonB-dependent receptor	5	-1.0337	0.0031225	#N/A	#N/A	#N/A	#N/A	-0.86152	0.021791	#N/A	#N/A	1.2657	2.87e-05	7.3162	1.12e-148	#N/A	#N/A	#N/A	#N/A	-1.1225	0.00034388
PXO_RS20510		aminopeptidase N	5	-0.85431	0.031504	-1.0273	0.046003	#N/A	#N/A	#N/A	#N/A	#N/A	#N/A	#N/A	#N/A	#N/A	#N/A	-0.92513	0.0059882	1.8274	6.18e-11	-0.80284	0.012389
PXO_RS21210		hypothetical protein	5	1.5389	8.99e-06	#N/A	#N/A	#N/A	#N/A	1.7458	2.76e-13	1.3687	0.047367	#N/A	#N/A	#N/A	#N/A	#N/A	#N/A	1.6592	0.0019577	1.9467	3.68e-18
PXO_RS21360		chorismate mutase	5	-3.6041	1.44e-16	-3.3508	3.93e-15	0.86424	0.011605	#N/A	#N/A	#N/A	#N/A	#N/A	#N/A	#N/A	#N/A	-2.796	2.37e-10	#N/A	#N/A	-2.8762	3.2e-12
PXO_RS21405		MULTISPECIES: membrane protein	5	-0.94877	0.020831	#N/A	#N/A	#N/A	#N/A	-1.0242	0.0090549	#N/A	#N/A	#N/A	#N/A	#N/A	#N/A	-1.1513	0.001729	-1.0798	0.010826	-1.66	1.39e-06
PXO_RS21540		hypothetical protein	5	1.9639	0.00045075	#N/A	#N/A	#N/A	#N/A	1.9492	0.032503	#N/A	#N/A	#N/A	#N/A	2.0717	0.00043473	2.1991	1.84e-06	#N/A	#N/A	2.0487	0.0062999
PXO_RS21545		hypothetical protein	5	1.6302	0.00652	#N/A	#N/A	#N/A	#N/A	1.6156	0.024657	#N/A	#N/A	#N/A	#N/A	2.1225	1.17e-07	1.8094	0.00041819	#N/A	#N/A	1.8195	0.00041542
PXO_RS21960		hypothetical protein	5	-0.91305	0.02104	#N/A	#N/A	#N/A	#N/A	-1.002	0.0065274	#N/A	#N/A	#N/A	#N/A	#N/A	#N/A	-1.3102	0.00010926	-1.1915	0.001876	-0.95152	0.0066682
PXO_RS22125	nudC	NADH pyrophosphatase	5	-1.3723	9.19e-07	-1.2077	0.004096	#N/A	#N/A	-0.82537	0.0088015	#N/A	#N/A	#N/A	#N/A	#N/A	#N/A	-0.98659	0.00062809	#N/A	#N/A	-1.245	1.5e-06
PXO_RS22130		lipase	5	-3.0617	2.28e-19	-3.2743	1.44e-20	#N/A	#N/A	-1.187	4.44e-05	#N/A	#N/A	#N/A	#N/A	#N/A	#N/A	-2.7115	6.6e-14	#N/A	#N/A	-2.6623	6.53e-16
PXO_RS22450		glycosyl hydrolase	5	0.97058	0.0019536	#N/A	#N/A	#N/A	#N/A	0.80935	0.01423	#N/A	#N/A	#N/A	#N/A	1.2841	2.29e-07	1.375	1.22e-06	#N/A	#N/A	0.90414	0.019711
PXO_RS23325		hypothetical protein	5	#N/A	#N/A	#N/A	#N/A	1.0943	0.00096433	1.0071	0.00060373	#N/A	#N/A	#N/A	#N/A	1.1321	3.48e-06	2.1087	4.75e-15	#N/A	#N/A	1.0287	0.0011898
PXO_RS00195		attachment protein	4	1.2218	0.0041358	#N/A	#N/A	#N/A	#N/A	#N/A	#N/A	#N/A	#N/A	#N/A	#N/A	2.2387	2.44e-21	1.645	0.031351	#N/A	#N/A	1.4463	0.001063
PXO_RS00255		NAD-dependent dehydratase	4	#N/A	#N/A	#N/A	#N/A	#N/A	#N/A	0.90857	0.048695	#N/A	#N/A	#N/A	#N/A	1.0831	0.0011814	1.78	1.77e-11	#N/A	#N/A	0.96642	0.01413
PXO_RS00600		transposase	4	-5.4212	1.27e-07	-5.0629	5.8e-07	#N/A	#N/A	#N/A	#N/A	#N/A	#N/A	#N/A	#N/A	#N/A	#N/A	-5.122	9.64e-07	#N/A	#N/A	-3.9374	4.66e-05
PXO_RS01105		membrane protein	4	#N/A	#N/A	#N/A	#N/A	1.984	0.0033788	#N/A	#N/A	#N/A	#N/A	0.93888	0.0011475	-1.8107	1.33e-07	#N/A	#N/A	-1.0681	0.0075713	#N/A	#N/A
PXO_RS02085	kdgT	2-keto-3-deoxygluconate permease	4	-2.9712	3.97e-07	-1.5726	0.036869	1.5177	0.00034983	#N/A	#N/A	#N/A	#N/A	#N/A	#N/A	#N/A	#N/A	-1.6725	0.0053325	#N/A	#N/A	#N/A	#N/A
PXO_RS02505		arabinogalactan endo-1,4-beta-galactosidase	4	-1.5303	0.0018524	-1.4535	0.015248	#N/A	#N/A	#N/A	#N/A	#N/A	#N/A	#N/A	#N/A	#N/A	#N/A	-1.5838	0.0018541	#N/A	#N/A	-1.337	0.0086435
PXO_RS03415		hypothetical protein	4	1.293	3.02e-05	#N/A	#N/A	#N/A	#N/A	1.2324	0.001794	#N/A	#N/A	#N/A	#N/A	3.0268	1.79e-23	#N/A	#N/A	#N/A	#N/A	1.536	4.11e-08
PXO_RS04585		hypothetical protein	4	-0.6884	0.039022	#N/A	#N/A	#N/A	#N/A	-0.65681	0.047035	#N/A	#N/A	#N/A	#N/A	#N/A	#N/A	-1.147	2.67e-05	#N/A	#N/A	-0.77266	0.0045007
PXO_RS05130		histidine kinase	4	0.70849	0.02734	#N/A	#N/A	#N/A	#N/A	#N/A	#N/A	#N/A	#N/A	#N/A	#N/A	0.8899	0.00014378	1.2076	5.3e-06	#N/A	#N/A	0.62656	0.030711
PXO_RS05540		hypothetical protein	4	#N/A	#N/A	#N/A	#N/A	#N/A	#N/A	#N/A	#N/A	0.96102	0.033385	2.1657	5.61e-14	#N/A	#N/A	1.9758	4.78e-12	#N/A	#N/A	1.0837	0.00037786
PXO_RS05600		peptidase S8	4	2.339	0.011802	#N/A	#N/A	#N/A	#N/A	#N/A	#N/A	2.4465	0.0015023	#N/A	#N/A	#N/A	#N/A	7.8166	9.45e-125	#N/A	#N/A	2.2067	1.89e-14
PXO_RS05805	rpsJ	30S ribosomal protein S10	4	-0.9106	0.019909	#N/A	#N/A	#N/A	#N/A	-0.83648	0.0083935	#N/A	#N/A	#N/A	#N/A	#N/A	#N/A	-2.0605	2.82e-15	#N/A	#N/A	-1.097	2.63e-05
PXO_RS05810	rplC	50S ribosomal protein L3	4	-0.7606	0.049594	#N/A	#N/A	#N/A	#N/A	#N/A	#N/A	#N/A	#N/A	#N/A	#N/A	-0.58715	0.037945	-1.6901	1.01e-10	#N/A	#N/A	-0.97667	0.00027393
PXO_RS05940		endonuclease	4	-1.2621	0.015646	#N/A	#N/A	#N/A	#N/A	#N/A	#N/A	#N/A	#N/A	1.3663	0.00020577	#N/A	#N/A	-1.678	0.00057158	#N/A	#N/A	-1.3649	0.0055148
PXO_RS06010		hemolysin D	4	-5.4247	1.05e-10	-5.5874	2.32e-10	#N/A	#N/A	#N/A	#N/A	#N/A	#N/A	#N/A	#N/A	#N/A	#N/A	-2.8737	1.5e-05	#N/A	#N/A	-3.5079	2.45e-06
PXO_RS06015		ABC transporter	4	-3.6502	0.00038819	-3.818	0.00055743	#N/A	#N/A	#N/A	#N/A	#N/A	#N/A	#N/A	#N/A	#N/A	#N/A	-2.5499	0.0035487	#N/A	#N/A	-3.1469	0.0015292
PXO_RS06365		diguanylate phosphodiesterase	4	#N/A	#N/A	#N/A	#N/A	-1.315	0.017025	#N/A	#N/A	1.2864	0.0096148	#N/A	#N/A	#N/A	#N/A	1.7894	0.012634	#N/A	#N/A	1.1161	0.0087203
PXO_RS06375		chemotaxis protein	4	#N/A	#N/A	#N/A	#N/A	-2.1579	1.29e-07	#N/A	#N/A	1.0846	0.0049039	#N/A	#N/A	#N/A	#N/A	1.3101	0.0089661	#N/A	#N/A	0.76982	0.018697
PXO_RS06465		endonuclease	4	-3.6006	5.2e-37	-3.7391	1.59e-24	#N/A	#N/A	#N/A	#N/A	#N/A	#N/A	#N/A	#N/A	#N/A	#N/A	-2.1636	2.97e-15	#N/A	#N/A	-2.423	6.56e-22
PXO_RS06485		peptidase C1	4	-2.907	0.0042848	-2.8906	0.010031	#N/A	#N/A	#N/A	#N/A	#N/A	#N/A	#N/A	#N/A	#N/A	#N/A	-2.098	0.014846	#N/A	#N/A	-2.9404	0.005332
PXO_RS06555		hypothetical protein	4	1.2716	0.0053755	#N/A	#N/A	#N/A	#N/A	1.3461	0.027772	#N/A	#N/A	#N/A	#N/A	1.6581	1.59e-06	#N/A	#N/A	#N/A	#N/A	1.1031	0.047646
PXO_RS06705		membrane protein	4	1.2876	0.0029952	#N/A	#N/A	#N/A	#N/A	1.4354	0.0020225	#N/A	#N/A	#N/A	#N/A	#N/A	#N/A	1.9885	5.52e-11	#N/A	#N/A	1.439	0.00016161
PXO_RS07045		hypothetical protein	4	#N/A	#N/A	#N/A	#N/A	#N/A	#N/A	#N/A	#N/A	1.3208	0.0066239	3.363	1.61e-38	#N/A	#N/A	2.5018	3.21e-22	#N/A	#N/A	1.2202	0.00018675
PXO_RS07135		#N/A	4	#N/A	#N/A	#N/A	#N/A	-1.6146	0.028733	#N/A	#N/A	-1.7903	0.03816	#N/A	#N/A	#N/A	#N/A	-1.2855	0.028662	#N/A	#N/A	-1.5428	0.02277
PXO_RS07470		transposase	4	-1.6895	0.012095	#N/A	#N/A	#N/A	#N/A	#N/A	#N/A	-1.9174	0.021075	#N/A	#N/A	#N/A	#N/A	-2.6755	0.00034565	#N/A	#N/A	-1.662	0.018246
PXO_RS07725		general stress protein	4	#N/A	#N/A	#N/A	#N/A	#N/A	#N/A	1.1511	0.01889	#N/A	#N/A	#N/A	#N/A	1.6069	1e-05	1.1354	0.02247	#N/A	#N/A	1.0464	0.036473
PXO_RS07755		peptidase S10	4	-1.7634	0.01269	#N/A	#N/A	0.90086	0.019719	#N/A	#N/A	#N/A	#N/A	#N/A	#N/A	#N/A	#N/A	-1.7011	0.0098579	1.676	6.44e-08	#N/A	#N/A
PXO_RS08545		pseudo	4	-3.759	0.0045219	-4.0908	0.0076501	#N/A	#N/A	#N/A	#N/A	#N/A	#N/A	#N/A	#N/A	#N/A	#N/A	-3.746	0.010405	#N/A	#N/A	#N/A	0.00037786
PXO_RS10015		aminotransferase	4	#N/A	#N/A	#N/A	#N/A	#N/A	#N/A	-0.95097	0.029489	-1.0612	0.03071	#N/A	#N/A	#N/A	#N/A	-1.3885	0.00014146	#N/A	#N/A	-0.93646	0.01038
PXO_RS10140		transposase	4	-4.3065	4.3e-05	#N/A	#N/A	-2.6391	0.0057875	#N/A	#N/A	#N/A	#N/A	#N/A	#N/A	#N/A	#N/A	-4.4202	0.00039367	#N/A	#N/A	-5.6311	2.49e-05
PXO_RS10150		hypothetical protein	4	-0.70502	0.03076	#N/A	#N/A	-6.6688	1.83e-84	#N/A	#N/A	#N/A	#N/A	#N/A	#N/A	#N/A	#N/A	-1.5291	2.85e-09	#N/A	#N/A	-0.82469	0.0015123
PXO_RS10210		N-acetylmuramoyl-L-alanine amidase	4	#N/A	#N/A	#N/A	#N/A	#N/A	#N/A	5.8934	3.03e-87	#N/A	#N/A	1.4305	0.00034188	#N/A	#N/A	2.6055	2.9e-16	#N/A	#N/A	0.93949	0.031929
PXO_RS10375		ABC transporter ATP-binding protein	4	0.83376	0.015337	#N/A	#N/A	#N/A	#N/A	0.75658	0.032269	#N/A	#N/A	#N/A	#N/A	#N/A	#N/A	1.2334	2.13e-05	#N/A	#N/A	0.74675	0.019184
PXO_RS11035		#N/A	4	-4.5836	2.75e-07	-5.0064	4.79e-08	#N/A	#N/A	#N/A	#N/A	#N/A	#N/A	#N/A	#N/A	#N/A	#N/A	-3.7376	2.37e-05	#N/A	#N/A	-4.0769	2.77e-06
PXO_RS11150		stress-responsive transcriptional regulator	4	0.9631	0.0094884	#N/A	#N/A	#N/A	#N/A	0.81422	0.017027	#N/A	#N/A	#N/A	#N/A	1.2142	1.18e-06	#N/A	#N/A	#N/A	#N/A	0.86965	0.0036861
PXO_RS11445	scpB	SMC-Scp complex subunit ScpB	4	#N/A	#N/A	#N/A	#N/A	-0.8205	0.034507	#N/A	#N/A	#N/A	#N/A	#N/A	#N/A	#N/A	#N/A	-0.86335	0.0047426	-0.8838	0.018349	-0.9533	0.0010401
PXO_RS11745		hypothetical protein	4	#N/A	#N/A	#N/A	#N/A	1.23593	1.95e-07	-1.17132	9.64e-05	#N/A	#N/A	#N/A	#N/A	-1.08384	3.87e-05	-0.941293	0.00336483	#N/A	#N/A	#N/A	#N/A
PXO_RS11870	flgM	flagellar protein	4	#N/A	#N/A	#N/A	#N/A	#N/A	#N/A	#N/A	#N/A	1.29558	0.0272852	#N/A	#N/A	#N/A	#N/A	2.18029	1.6e-05	1.54131	0.00434834	2.67524	3.18e-07
PXO_RS13375		#N/A	4	#N/A	#N/A	#N/A	#N/A	-2.0315	0.0077614	#N/A	#N/A	-2.6649	0.0035169	#N/A	#N/A	#N/A	#N/A	-3.1362	7.04e-05	#N/A	#N/A	-2.1697	0.0055148
PXO_RS14100	mmuP	amino acid transporter	4	-0.79735	0.012944	#N/A	#N/A	-1.7838	8.15e-09	#N/A	#N/A	#N/A	#N/A	0.81859	0.018655	#N/A	#N/A	#N/A	#N/A	#N/A	#N/A	-0.62801	0.039684
PXO_RS14260		cation transporter	4	1.1768	0.033529	#N/A	#N/A	#N/A	#N/A	1.3709	0.0032211	#N/A	#N/A	#N/A	#N/A	1.8588	4.23e-05	1.3298	0.0020792	#N/A	#N/A	#N/A	#N/A
PXO_RS14385		ATP-dependent DNA ligase	4	#N/A	#N/A	#N/A	#N/A	#N/A	#N/A	0.75918	0.01889	#N/A	#N/A	#N/A	#N/A	1.0481	1.91e-05	1.4491	0.00042375	#N/A	#N/A	0.96942	0.0015292
PXO_RS14480		hypothetical protein	4	#N/A	#N/A	#N/A	#N/A	#N/A	#N/A	#N/A	#N/A	#N/A	#N/A	-0.84579	0.043306	-1.6359	2.87e-07	-0.94883	0.0061997	#N/A	#N/A	-0.76036	0.042793
PXO_RS15875		GumJ protein	4	#N/A	#N/A	#N/A	#N/A	-0.82161	0.025245	#N/A	#N/A	#N/A	#N/A	#N/A	#N/A	1.4693	1.34e-09	-1.9038	2.92e-12	#N/A	#N/A	-0.66871	0.02371
PXO_RS15890		polysaccharide biosynthesis protein GumF	4	#N/A	#N/A	#N/A	#N/A	-1.4489	0.0083436	#N/A	#N/A	#N/A	#N/A	#N/A	#N/A	1.8339	1.25e-13	-2.1834	7.77e-06	#N/A	#N/A	-0.97562	0.043758
PXO_RS15905		GumD protein	4	#N/A	#N/A	#N/A	#N/A	-1.5319	3.27e-07	#N/A	#N/A	-0.9978	0.0039372	#N/A	#N/A	1.8112	3.81e-15	-2.6175	1.07e-23	#N/A	#N/A	#N/A	#N/A
PXO_RS16285		pilus assembly protein	4	0.85107	0.039738	#N/A	#N/A	-1.0137	0.029564	#N/A	#N/A	#N/A	#N/A	#N/A	#N/A	#N/A	#N/A	1.8569	7.03e-10	#N/A	#N/A	0.944	0.0064889
PXO_RS16300		pre-pilin like leader sequence	4	1.3105	1.08e-06	#N/A	#N/A	#N/A	#N/A	1.0388	0.00013051	#N/A	#N/A	#N/A	#N/A	#N/A	#N/A	2.349	3.01e-19	#N/A	#N/A	1.1269	7.24e-05
PXO_RS16390	rimP	ribosome maturation factor RimP	4	#N/A	#N/A	#N/A	#N/A	#N/A	#N/A	-0.7335	0.032528	#N/A	#N/A	#N/A	#N/A	-0.97236	0.00013635	-1.8685	2.46e-11	#N/A	#N/A	-0.9863	0.00044645
PXO_RS16740		hypothetical protein	4	#N/A	#N/A	#N/A	#N/A	-0.768	0.030797	#N/A	#N/A	#N/A	#N/A	#N/A	#N/A	-1.3512	2.69e-09	-0.96194	0.00041742	#N/A	#N/A	-0.74464	0.0062724
PXO_RS17330		hypothetical protein	4	-1.7703	4.11e-06	-1.8737	1.38e-06	#N/A	#N/A	#N/A	#N/A	#N/A	#N/A	#N/A	#N/A	#N/A	#N/A	-1.8852	1.41e-05	#N/A	#N/A	-1.7165	2.46e-05
PXO_RS17825		MULTISPECIES: peroxiredoxin	4	#N/A	#N/A	#N/A	#N/A	#N/A	#N/A	#N/A	#N/A	#N/A	#N/A	-1.1795	0.00089492	1.4608	3.77e-09	1.3072	5.43e-06	0.86676	0.032095	#N/A	#N/A
PXO_RS17865		membrane protein	4	1.0886	0.004569	1.2828	0.0088352	#N/A	#N/A	#N/A	#N/A	#N/A	#N/A	#N/A	#N/A	1.0626	0.00076558	1.5894	3.02e-06	#N/A	#N/A	#N/A	#N/A
PXO_RS18040		hypothetical protein	4	-1.8488	7.75e-12	#N/A	#N/A	#N/A	#N/A	#N/A	#N/A	#N/A	#N/A	#N/A	#N/A	-0.99775	3.81e-05	-0.72958	0.017444	#N/A	#N/A	-1.553	5.85e-10
PXO_RS19110		membrane protein	4	-0.88743	0.0062045	#N/A	#N/A	-0.9146	0.014142	#N/A	#N/A	#N/A	#N/A	1.5342	3.54e-08	#N/A	#N/A	#N/A	#N/A	#N/A	#N/A	-0.71832	0.019426
PXO_RS19115		membrane protein	4	-0.97186	0.0043031	#N/A	#N/A	-1.1629	0.0015041	#N/A	#N/A	#N/A	#N/A	1.5353	3.54e-08	#N/A	#N/A	#N/A	#N/A	#N/A	#N/A	-0.80974	0.012888
PXO_RS19120		hypothetical protein	4	-1.2035	0.0002311	#N/A	#N/A	-1.2988	0.00033218	#N/A	#N/A	#N/A	#N/A	1.4852	5.18e-07	#N/A	#N/A	#N/A	#N/A	#N/A	#N/A	-1.0121	0.0014895
PXO_RS20075		hypothetical protein	4	#N/A	#N/A	#N/A	#N/A	1.5114	8.63e-06	#N/A	#N/A	#N/A	#N/A	2.0511	1.4e-12	-2.0471	9.97e-11	-2.6552	4.57e-12	#N/A	#N/A	#N/A	#N/A
PXO_RS20355		hypothetical protein	4	0.99027	0.0010979	#N/A	#N/A	#N/A	#N/A	#N/A	#N/A	#N/A	#N/A	#N/A	#N/A	0.67462	0.010765	0.7918	0.0089661	#N/A	#N/A	0.6818	0.026176
PXO_RS20690	fabD	malonyl CoA-ACP transacylase	4	-1.1928	3.1e-05	#N/A	#N/A	#N/A	#N/A	-0.6991	0.042415	#N/A	#N/A	#N/A	#N/A	#N/A	#N/A	-1.1327	5.08e-05	#N/A	#N/A	-1.3873	7.5e-08
PXO_RS21260		cysteine synthase	4	0.763	0.028165	#N/A	#N/A	#N/A	#N/A	#N/A	#N/A	#N/A	#N/A	#N/A	#N/A	-1.0857	0.00011317	#N/A	#N/A	0.81451	0.033617	0.73621	0.015753
PXO_RS21530		hypothetical protein	4	#N/A	#N/A	#N/A	#N/A	#N/A	#N/A	1.0709	0.048296	#N/A	#N/A	#N/A	#N/A	1.3241	0.0026255	1.3408	0.0084322	#N/A	#N/A	1.0901	0.020405
PXO_RS22020		membrane protein	4	#N/A	#N/A	#N/A	#N/A	0.84845	0.033945	#N/A	#N/A	1.0463	0.0072518	#N/A	#N/A	-0.65978	0.032061	2.2322	6.96e-16	#N/A	#N/A	#N/A	#N/A
PXO_RS23455		hypothetical protein	4	#N/A	#N/A	#N/A	#N/A	-2.9223	1.04e-18	#N/A	#N/A	-0.86964	0.04516	#N/A	#N/A	0.60739	0.030907	-0.97439	0.0030579	#N/A	#N/A	#N/A	#N/A
PXO_RS23490		MULTISPECIES: membrane protein	4	#N/A	#N/A	#N/A	#N/A	#N/A	#N/A	1.1476	0.046038	#N/A	#N/A	#N/A	#N/A	0.95742	0.032747	2.1064	6.65e-16	#N/A	#N/A	1.341	0.0017648
PXO_RS23940		bleomycin resistance protein	4	1.1176	0.040646	#N/A	#N/A	#N/A	#N/A	#N/A	#N/A	#N/A	#N/A	#N/A	#N/A	0.94288	0.0030742	1.3681	3.11e-05	#N/A	#N/A	1.209	0.00021805
PXO_RS26140		#N/A	4	0.940058	3.25e-06	#N/A	#N/A	-2.68345	1.25e-26	0.816259	9.64e-05	#N/A	#N/A	#N/A	#N/A	#N/A	#N/A	0.935971	6.23e-06	#N/A	#N/A	#N/A	#N/A
PXO_RS00230		MULTISPECIES: hypothetical protein	3	0.93639	0.044041	#N/A	#N/A	#N/A	#N/A	#N/A	#N/A	#N/A	#N/A	#N/A	#N/A	1.3494	0.00099529	#N/A	#N/A	#N/A	#N/A	0.913	0.014435
PXO_RS00235		hypothetical protein	3	0.88006	0.025511	#N/A	#N/A	#N/A	#N/A	#N/A	#N/A	#N/A	#N/A	#N/A	#N/A	1.055	0.0015098	1.4958	0.0039991	#N/A	#N/A	#N/A	#N/A
PXO_RS00275		MULTISPECIES: hypothetical protein	3	#N/A	#N/A	#N/A	#N/A	#N/A	#N/A	#N/A	#N/A	#N/A	#N/A	#N/A	#N/A	1.6947	2.94e-05	1.2974	0.0025764	#N/A	#N/A	0.92842	0.04289
PXO_RS00490	glgA	glycogen synthase	3	#N/A	#N/A	#N/A	#N/A	-1.4322	6.22e-06	#N/A	#N/A	#N/A	#N/A	#N/A	#N/A	1.319	5e-09	0.82	0.0030453	#N/A	#N/A	#N/A	#N/A
PXO_RS00735		TonB-dependent receptor	3	-1.1643	0.00078241	-1.3635	0.002981	#N/A	#N/A	#N/A	#N/A	#N/A	#N/A	#N/A	#N/A	4.8241	4.11e-78	#N/A	#N/A	#N/A	#N/A	#N/A	#N/A
PXO_RS00760		DNA topoisomerase	3	#N/A	#N/A	#N/A	#N/A	#N/A	#N/A	#N/A	#N/A	#N/A	#N/A	#N/A	#N/A	2.4619	1.3e-17	1.2056	0.023576	#N/A	#N/A	1.2295	0.01413
PXO_RS01110		membrane protein	3	#N/A	#N/A	#N/A	#N/A	1.694	0.026877	#N/A	#N/A	#N/A	#N/A	1.081	7.76e-05	-1.0894	0.0050699	#N/A	#N/A	#N/A	#N/A	#N/A	#N/A
PXO_RS01245		hypothetical protein	3	#N/A	#N/A	#N/A	#N/A	#N/A	#N/A	#N/A	#N/A	#N/A	#N/A	-0.85097	0.014192	#N/A	#N/A	0.75426	0.042841	#N/A	#N/A	0.6957	0.039671
PXO_RS01330		ammonia channel protein	3	-0.78435	0.049445	#N/A	#N/A	#N/A	#N/A	#N/A	#N/A	#N/A	#N/A	#N/A	#N/A	#N/A	#N/A	-2.2064	1.24e-17	#N/A	#N/A	-1.0039	0.00012662
PXO_RS01575		alpha-N-arabinofuranosidase	3	#N/A	#N/A	#N/A	#N/A	#N/A	#N/A	#N/A	#N/A	#N/A	#N/A	#N/A	#N/A	-3.8981	1.6e-54	-0.73382	0.021414	-0.80007	0.041097	#N/A	#N/A
PXO_RS01640		xylan 1,4-beta-xylosidase	3	#N/A	#N/A	#N/A	#N/A	#N/A	#N/A	#N/A	#N/A	#N/A	#N/A	#N/A	#N/A	-2.23	4.08e-20	-1.6835	1.51e-09	-0.84626	0.035685	#N/A	#N/A
PXO_RS01680		hypothetical protein	3	0.84207	0.025751	#N/A	#N/A	#N/A	#N/A	#N/A	#N/A	#N/A	#N/A	#N/A	#N/A	2.6115	2.79e-27	#N/A	#N/A	#N/A	#N/A	0.78721	0.017873
PXO_RS01705	tatA	MULTISPECIES: protein translocase TatA	3	#N/A	#N/A	#N/A	#N/A	#N/A	#N/A	#N/A	#N/A	#N/A	#N/A	0.80937	0.035144	0.76587	0.0095082	1.0779	0.00057158	#N/A	#N/A	#N/A	#N/A
PXO_RS01710	tatB	preprotein translocase	3	#N/A	#N/A	#N/A	#N/A	#N/A	#N/A	#N/A	#N/A	#N/A	#N/A	0.93391	0.0029274	0.58608	0.030143	0.6795	0.036135	#N/A	#N/A	#N/A	#N/A
PXO_RS01795		hypothetical protein	3	#N/A	#N/A	#N/A	#N/A	#N/A	#N/A	6.1864	4.51e-97	#N/A	#N/A	1.8782	6.1e-09	#N/A	#N/A	2.4623	3.49e-16	#N/A	#N/A	#N/A	#N/A
PXO_RS01800		membrane protein	3	#N/A	#N/A	#N/A	#N/A	#N/A	#N/A	5.4728	2.53e-76	#N/A	#N/A	1.5308	0.0043454	#N/A	#N/A	2.1285	2.48e-10	#N/A	#N/A	#N/A	#N/A
PXO_RS02035	purU	formyltetrahydrofolate deformylase	3	#N/A	#N/A	#N/A	#N/A	0.98555	0.0064282	#N/A	#N/A	#N/A	#N/A	#N/A	#N/A	-1.1823	9.03e-07	-1.0158	0.00043796	#N/A	#N/A	#N/A	#N/A
PXO_RS02120		hypothetical protein	3	#N/A	#N/A	#N/A	#N/A	#N/A	#N/A	#N/A	#N/A	#N/A	#N/A	#N/A	#N/A	#N/A	#N/A	1.1221	0.010761	1.1798	0.013372	1.334	0.00088431
PXO_RS02340		hypothetical protein	3	#N/A	#N/A	#N/A	#N/A	#N/A	#N/A	1.0861	0.018524	#N/A	#N/A	#N/A	#N/A	#N/A	#N/A	1.6273	0.00063165	#N/A	#N/A	1.0897	0.011236
PXO_RS02370		hypothetical protein	3	#N/A	#N/A	#N/A	#N/A	#N/A	#N/A	1.2227	0.032612	#N/A	#N/A	#N/A	#N/A	2.0383	2.8e-08	1.9453	3.83e-06	#N/A	#N/A	#N/A	#N/A
PXO_RS02755		acriflavin resistance protein	3	#N/A	#N/A	#N/A	#N/A	#N/A	#N/A	#N/A	#N/A	#N/A	#N/A	0.84411	0.012666	#N/A	#N/A	0.93683	0.0024403	1.1179	0.00079093	#N/A	#N/A
PXO_RS02760		acriflavine resistance protein B	3	#N/A	#N/A	#N/A	#N/A	#N/A	#N/A	#N/A	#N/A	#N/A	#N/A	0.82758	0.011043	#N/A	#N/A	1.1517	5.39e-05	1.1393	0.00031798	#N/A	#N/A
PXO_RS02765		membrane protein	3	#N/A	#N/A	#N/A	#N/A	#N/A	#N/A	#N/A	#N/A	#N/A	#N/A	1.0377	0.00047915	#N/A	#N/A	1.7077	1.7e-10	1.0811	0.0010729	#N/A	#N/A
PXO_RS02785	queF	NADPH-dependent 7-cyano-7-deazaguanine reductase	3	#N/A	#N/A	#N/A	#N/A	#N/A	#N/A	#N/A	#N/A	#N/A	#N/A	1.0308	0.00066805	#N/A	#N/A	0.6621	0.036995	0.93087	0.0069616	#N/A	#N/A
PXO_RS03070		hypothetical protein	3	#N/A	#N/A	#N/A	#N/A	#N/A	#N/A	0.84374	0.026941	#N/A	#N/A	#N/A	#N/A	1.2678	3.14e-06	#N/A	#N/A	#N/A	#N/A	1.0595	0.00073776
PXO_RS03355	rpsU	MULTISPECIES: 30S ribosomal protein S21	3	#N/A	#N/A	#N/A	#N/A	#N/A	#N/A	#N/A	#N/A	#N/A	#N/A	-1.1987	3.48e-05	0.63595	0.0094087	-1.0405	0.00022274	#N/A	#N/A	#N/A	#N/A
PXO_RS03565		hypothetical protein	3	0.81133	0.012235	#N/A	#N/A	#N/A	#N/A	#N/A	#N/A	#N/A	#N/A	#N/A	#N/A	#N/A	#N/A	1.2946	1.57e-06	#N/A	#N/A	0.72138	0.01413
PXO_RS03850		autotransporter	3	#N/A	#N/A	#N/A	#N/A	-6.2599	6.51e-76	#N/A	#N/A	#N/A	#N/A	#N/A	#N/A	0.57287	0.024102	#N/A	#N/A	#N/A	#N/A	0.676	0.018806
PXO_RS03935		hypothetical protein	3	1.6271	6.1e-05	1.8961	5.47e-05	#N/A	#N/A	#N/A	#N/A	#N/A	#N/A	#N/A	#N/A	#N/A	#N/A	2.9308	6.41e-18	#N/A	#N/A	#N/A	#N/A
PXO_RS04880		peptidase M23	3	#N/A	#N/A	#N/A	#N/A	1.0219	0.0040193	#N/A	#N/A	#N/A	#N/A	#N/A	#N/A	#N/A	#N/A	1.6475	3.38e-07	#N/A	#N/A	-0.69863	0.037451
PXO_RS04905	metF	5,10-methylenetetrahydrofolate reductase	3	1.0274	0.0021665	#N/A	#N/A	#N/A	#N/A	0.78437	0.043331	#N/A	#N/A	#N/A	#N/A	#N/A	#N/A	#N/A	#N/A	#N/A	#N/A	1.1268	7.57e-05
PXO_RS04915		NAD(P)H quinone oxidoreductase	3	#N/A	#N/A	#N/A	#N/A	#N/A	#N/A	0.78291	0.043452	#N/A	#N/A	#N/A	#N/A	0.97174	0.00022778	1.2513	2.24e-05	#N/A	#N/A	#N/A	#N/A
PXO_RS05735		#N/A	3	#N/A	#N/A	#N/A	#N/A	#N/A	#N/A	-1.6895	0.0058124	-1.5275	0.033385	#N/A	#N/A	#N/A	#N/A	#N/A	#N/A	#N/A	#N/A	-1.3017	0.032745
PXO_RS05815	rplD	MULTISPECIES: 50S ribosomal protein L4	3	#N/A	#N/A	#N/A	#N/A	#N/A	#N/A	#N/A	#N/A	#N/A	#N/A	#N/A	#N/A	-0.56461	0.043488	-1.053	0.0001185	#N/A	#N/A	-0.77532	0.0072529
PXO_RS05820	rplW	MULTISPECIES: 50S ribosomal protein L23	3	#N/A	#N/A	#N/A	#N/A	#N/A	#N/A	#N/A	#N/A	#N/A	#N/A	#N/A	#N/A	-0.58443	0.037988	-1.6413	1.09e-08	#N/A	#N/A	-0.90366	0.00213
PXO_RS05825	rplB	50S ribosomal protein L2	3	#N/A	#N/A	#N/A	#N/A	#N/A	#N/A	#N/A	#N/A	#N/A	#N/A	#N/A	#N/A	-0.75844	0.0047355	-1.6787	2.52e-09	#N/A	#N/A	-0.68907	0.030563
PXO_RS05830	rpsS	MULTISPECIES: 30S ribosomal protein S19	3	#N/A	#N/A	#N/A	#N/A	#N/A	#N/A	#N/A	#N/A	#N/A	#N/A	#N/A	#N/A	-0.64552	0.028021	-1.7827	3.72e-09	#N/A	#N/A	-0.80817	0.013275
PXO_RS05835	rplV	MULTISPECIES: 50S ribosomal protein L22	3	#N/A	#N/A	#N/A	#N/A	#N/A	#N/A	#N/A	#N/A	#N/A	#N/A	#N/A	#N/A	-0.69239	0.020128	-1.7368	9.95e-07	#N/A	#N/A	-0.74328	0.030756
PXO_RS05920	rpsK	30S ribosomal protein S11	3	#N/A	#N/A	#N/A	#N/A	#N/A	#N/A	#N/A	#N/A	#N/A	#N/A	#N/A	#N/A	-0.63479	0.016658	-1.5337	9.98e-09	#N/A	#N/A	-0.75568	0.0095792
PXO_RS06380		#N/A	3	#N/A	#N/A	#N/A	#N/A	-1.9435	6.51e-07	#N/A	#N/A	#N/A	#N/A	-1.1002	0.011756	#N/A	#N/A	1.6393	5.19e-08	#N/A	#N/A	#N/A	#N/A
PXO_RS06620		deoxyribodipyrimidine photolyase	3	#N/A	#N/A	#N/A	#N/A	0.91552	0.019984	#N/A	#N/A	#N/A	#N/A	#N/A	#N/A	0.75861	0.0088074	0.90981	0.005807	#N/A	#N/A	#N/A	#N/A
PXO_RS06660		membrane protein	3	#N/A	#N/A	#N/A	#N/A	#N/A	#N/A	1.8643	7.52e-07	#N/A	#N/A	1.0743	0.0011842	#N/A	#N/A	1.2902	1.82e-05	#N/A	#N/A	#N/A	#N/A
PXO_RS06665		hypothetical protein	3	#N/A	#N/A	#N/A	#N/A	0.97924	0.028824	#N/A	#N/A	#N/A	#N/A	#N/A	#N/A	0.85629	0.00038792	0.68493	0.02464	#N/A	#N/A	#N/A	#N/A
PXO_RS06895		type II secretion system protein F	3	0.80106	0.0071429	#N/A	#N/A	#N/A	#N/A	#N/A	#N/A	#N/A	#N/A	#N/A	#N/A	#N/A	#N/A	0.76144	0.013645	#N/A	#N/A	1.1019	4.49e-06
PXO_RS06905		membrane protein	3	#N/A	#N/A	#N/A	#N/A	-0.96343	0.016332	#N/A	#N/A	#N/A	#N/A	-0.96883	0.0081726	0.84757	0.00042262	#N/A	#N/A	#N/A	#N/A	#N/A	#N/A
PXO_RS06990	otsA	alpha,alpha-trehalose-phosphate synthase	3	#N/A	#N/A	#N/A	#N/A	#N/A	#N/A	#N/A	#N/A	#N/A	#N/A	-1.1108	0.0028603	1.1525	6.71e-07	1.0824	5.41e-05	#N/A	#N/A	#N/A	#N/A
PXO_RS07285		hypothetical protein	3	#N/A	#N/A	#N/A	#N/A	#N/A	#N/A	#N/A	#N/A	#N/A	#N/A	-0.86643	0.013988	-0.73771	0.0067214	#N/A	#N/A	-0.8225	0.044552	#N/A	#N/A
PXO_RS07435		LysR family transcriptional regulator	3	#N/A	#N/A	#N/A	#N/A	-1.3492	0.0059661	#N/A	#N/A	#N/A	#N/A	2.1322	2.18e-11	2.194	9.63e-16	#N/A	#N/A	#N/A	#N/A	#N/A	#N/A
PXO_RS07775		MULTISPECIES: hypothetical protein	3	#N/A	#N/A	#N/A	#N/A	#N/A	#N/A	#N/A	#N/A	0.95096	0.0038839	1.5166	2.05e-07	#N/A	#N/A	1.1847	2.12e-06	#N/A	#N/A	#N/A	#N/A
PXO_RS07875	hfq	MULTISPECIES: RNA-binding protein hfq	3	#N/A	#N/A	#N/A	#N/A	-1.5963	1.05e-05	#N/A	#N/A	#N/A	#N/A	-1.2966	0.00077391	#N/A	#N/A	-1.0226	0.0040534	#N/A	#N/A	#N/A	#N/A
PXO_RS07945		#N/A	3	1.5355	0.023174	#N/A	#N/A	#N/A	#N/A	#N/A	#N/A	#N/A	#N/A	#N/A	#N/A	#N/A	#N/A	1.9975	0.00033106	#N/A	#N/A	1.4166	0.049206
PXO_RS08285		enoyl-CoA hydratase	3	-0.77538	0.036427	#N/A	#N/A	#N/A	#N/A	#N/A	#N/A	#N/A	#N/A	#N/A	#N/A	0.60544	0.016223	#N/A	#N/A	#N/A	#N/A	-0.70753	0.028292
PXO_RS08755	fdhD	protein FdhD	3	#N/A	#N/A	#N/A	#N/A	#N/A	#N/A	#N/A	#N/A	#N/A	#N/A	-1.2993	0.002447	0.70031	0.024637	1.6348	4.89e-08	#N/A	#N/A	#N/A	#N/A
PXO_RS09085	htpX	protease HtpX	3	#N/A	#N/A	#N/A	#N/A	#N/A	#N/A	#N/A	#N/A	#N/A	#N/A	1.2647	7.18e-06	#N/A	#N/A	0.95339	0.0031103	#N/A	#N/A	1.1471	0.00016161
PXO_RS09670		hypothetical protein	3	#N/A	#N/A	#N/A	#N/A	2.3666	0.017025	#N/A	#N/A	#N/A	#N/A	1.9029	5.29e-11	0.72553	0.031247	#N/A	#N/A	#N/A	#N/A	#N/A	#N/A
PXO_RS09775	pstA	phosphate transporter permease subunit PtsA	3	0.75002	0.039022	#N/A	#N/A	#N/A	#N/A	#N/A	#N/A	#N/A	#N/A	#N/A	#N/A	2.2181	9.05e-21	#N/A	#N/A	#N/A	#N/A	0.71563	0.024142
PXO_RS09780	pstC	phosphate ABC transporter permease	3	0.75597	0.027271	#N/A	#N/A	#N/A	#N/A	#N/A	#N/A	#N/A	#N/A	#N/A	#N/A	2.2777	1.03e-22	#N/A	#N/A	#N/A	#N/A	0.63717	0.041572
PXO_RS09785	pstS	phosphate-binding protein	3	0.68418	0.036427	#N/A	#N/A	#N/A	#N/A	#N/A	#N/A	#N/A	#N/A	#N/A	#N/A	2.0745	1.67e-20	#N/A	#N/A	#N/A	#N/A	0.69012	0.011642
PXO_RS09795		porin	3	#N/A	#N/A	#N/A	#N/A	#N/A	#N/A	0.64981	0.047338	#N/A	#N/A	#N/A	#N/A	5.1989	7.33e-93	#N/A	#N/A	#N/A	#N/A	0.62523	0.035785
PXO_RS09910		hypothetical protein	3	#N/A	#N/A	#N/A	#N/A	#N/A	#N/A	#N/A	#N/A	#N/A	#N/A	#N/A	#N/A	0.96215	0.005294	1.074	0.0052473	#N/A	#N/A	0.91295	0.030613
PXO_RS09995	rpsR	MULTISPECIES: 30S ribosomal protein S18	3	-0.71561	0.045721	#N/A	#N/A	#N/A	#N/A	#N/A	#N/A	#N/A	#N/A	#N/A	#N/A	-0.61737	0.021077	-1.1217	9.46e-05	#N/A	#N/A	#N/A	#N/A
PXO_RS10080		imidazolonepropionase	3	#N/A	#N/A	#N/A	#N/A	#N/A	#N/A	#N/A	#N/A	#N/A	#N/A	#N/A	#N/A	-1.3334	0.042834	0.77179	0.030706	0.82033	0.01791	#N/A	#N/A
PXO_RS10100		poly(hydroxyalcanoate) granule associated protein	3	#N/A	#N/A	#N/A	#N/A	#N/A	#N/A	#N/A	#N/A	#N/A	#N/A	#N/A	#N/A	1.0159	0.00597	1.7556	8.79e-10	#N/A	#N/A	1.0688	0.04289
PXO_RS10120	msrP	sulfoxide reductase catalytic subunit YedY	3	#N/A	#N/A	#N/A	#N/A	-1.3144	4.21e-05	#N/A	#N/A	#N/A	#N/A	0.86834	0.0054802	-0.87239	0.00050673	#N/A	#N/A	#N/A	#N/A	#N/A	#N/A
PXO_RS10215		GTP cyclohydrolase FolE2	3	#N/A	#N/A	#N/A	#N/A	#N/A	#N/A	5.7882	2.34e-84	#N/A	#N/A	1.1381	0.013122	#N/A	#N/A	2.0847	7.19e-10	#N/A	#N/A	#N/A	#N/A
PXO_RS10325		hypothetical protein	3	#N/A	#N/A	#N/A	#N/A	#N/A	#N/A	#N/A	#N/A	#N/A	#N/A	-0.84164	0.023248	0.60153	0.024858	1.1245	6.48e-05	#N/A	#N/A	#N/A	#N/A
PXO_RS10345		peptidase S8	3	#N/A	#N/A	#N/A	#N/A	#N/A	#N/A	#N/A	#N/A	#N/A	#N/A	#N/A	#N/A	0.7947	0.034941	3.2386	1.15e-24	#N/A	#N/A	1.0321	0.026228
PXO_RS10350		hypothetical protein	3	#N/A	#N/A	#N/A	#N/A	#N/A	#N/A	#N/A	#N/A	1.3123	0.0013383	1.1087	0.020924	#N/A	#N/A	4.7688	7.92e-65	#N/A	#N/A	#N/A	#N/A
PXO_RS11040		homoserine kinase	3	-0.84348	0.013687	#N/A	#N/A	#N/A	#N/A	#N/A	#N/A	#N/A	#N/A	#N/A	#N/A	#N/A	#N/A	-1.3287	1.31e-05	#N/A	#N/A	-0.74317	0.019184
PXO_RS11045	thrA	aspartokinase	3	-0.86491	0.0061465	#N/A	#N/A	#N/A	#N/A	#N/A	#N/A	#N/A	#N/A	#N/A	#N/A	#N/A	#N/A	-1.2925	1.89e-06	#N/A	#N/A	-0.79238	0.0050679
PXO_RS11125		endonuclease	3	-0.96713	0.02553	#N/A	#N/A	#N/A	#N/A	#N/A	#N/A	#N/A	#N/A	1.1232	0.0021765	1.1426	8.02e-05	#N/A	#N/A	#N/A	#N/A	#N/A	#N/A
PXO_RS11760	lolA	outer membrane lipoprotein carrier protein LolA	3	#N/A	#N/A	-1.25246	0.021384	#N/A	#N/A	1.44718	0.000112112	#N/A	#N/A	#N/A	#N/A	#N/A	#N/A	-1.73276	0.0141168	#N/A	#N/A	#N/A	#N/A
PXO_RS13390		acyl-CoA dehydrogenase	3	#N/A	#N/A	#N/A	#N/A	#N/A	#N/A	#N/A	#N/A	#N/A	#N/A	#N/A	#N/A	-2.2608	4.39e-14	#N/A	#N/A	0.86428	0.03472	0.83826	0.0062385
PXO_RS13460	hpaR1	MULTISPECIES: GntR family transcriptional regulator	3	#N/A	#N/A	#N/A	#N/A	#N/A	#N/A	#N/A	#N/A	#N/A	#N/A	1.3491	0.00040811	0.73086	0.039197	#N/A	#N/A	6.9674	2.34e-95	#N/A	#N/A
PXO_RS14315		hypothetical protein	3	#N/A	#N/A	#N/A	#N/A	-1.7087	0.023236	#N/A	#N/A	#N/A	#N/A	#N/A	#N/A	0.68886	0.039842	#N/A	#N/A	#N/A	#N/A	0.71803	0.027283
PXO_RS14375		DNA ligase-associated DEXH box helicase	3	#N/A	#N/A	#N/A	#N/A	#N/A	#N/A	#N/A	#N/A	#N/A	#N/A	#N/A	#N/A	0.92118	0.00017857	1.2879	2.76e-06	#N/A	#N/A	0.86318	0.001992
PXO_RS14395	pdeM	phosphoesterase	3	#N/A	#N/A	#N/A	#N/A	#N/A	#N/A	#N/A	#N/A	#N/A	#N/A	#N/A	#N/A	1.5861	4.17e-05	2.1155	8.79e-06	#N/A	#N/A	1.3869	0.0023862
PXO_RS14500		hypothetical protein	3	-1.2066	0.017715	-1.1912	0.012829	#N/A	#N/A	#N/A	#N/A	#N/A	#N/A	2.4009	4.82e-21	#N/A	#N/A	#N/A	#N/A	#N/A	#N/A	#N/A	#N/A
PXO_RS14505	rpoE	RNA polymerase sigma factor RpoE	3	#N/A	#N/A	#N/A	#N/A	-0.95628	0.014748	#N/A	#N/A	#N/A	#N/A	1.8856	3.57e-13	#N/A	#N/A	#N/A	#N/A	#N/A	#N/A	-0.81132	0.036473
PXO_RS14570		hypothetical protein	3	#N/A	#N/A	#N/A	#N/A	#N/A	#N/A	#N/A	#N/A	#N/A	#N/A	#N/A	#N/A	0.79293	0.017571	1.33	0.00010843	#N/A	#N/A	0.92528	0.014598
PXO_RS14625		MULTISPECIES: glutaredoxin	3	#N/A	#N/A	#N/A	#N/A	#N/A	#N/A	#N/A	#N/A	#N/A	#N/A	#N/A	#N/A	#N/A	#N/A	1.9197	4.42e-05	1.8588	0.00022827	1.4784	0.0068292
PXO_RS14840		hemolysin D	3	-1.1492	0.0008446	#N/A	#N/A	#N/A	#N/A	#N/A	#N/A	#N/A	#N/A	#N/A	#N/A	#N/A	#N/A	-1.3575	0.00011033	#N/A	#N/A	-1.0708	0.001334
PXO_RS14845		membrane protein	3	-1.2164	0.01799	-1.1589	0.041512	#N/A	#N/A	#N/A	#N/A	#N/A	#N/A	#N/A	#N/A	#N/A	#N/A	-1.5037	0.0036172	#N/A	#N/A	#N/A	#N/A
PXO_RS14880		hypothetical protein	3	1.2374	3.62e-06	#N/A	#N/A	#N/A	#N/A	0.98064	0.0029787	#N/A	#N/A	#N/A	#N/A	#N/A	#N/A	2.7735	7.01e-26	#N/A	#N/A	#N/A	#N/A
PXO_RS14940		alanine acetyltransferase	3	#N/A	#N/A	#N/A	#N/A	#N/A	#N/A	#N/A	#N/A	#N/A	#N/A	-0.76498	0.043306	-0.63006	0.024454	1.1731	9.67e-05	#N/A	#N/A	#N/A	#N/A
PXO_RS14950		hypothetical protein	3	#N/A	#N/A	#N/A	#N/A	#N/A	#N/A	#N/A	#N/A	#N/A	#N/A	#N/A	#N/A	-0.58635	0.020526	1.4889	3.95e-08	#N/A	#N/A	0.67253	0.036473
PXO_RS14975	pilG	MULTISPECIES: transcriptional regulator	3	#N/A	#N/A	#N/A	#N/A	-1.0724	0.001569	#N/A	#N/A	#N/A	#N/A	-0.72782	0.03765	#N/A	#N/A	1.2419	4.87e-06	#N/A	#N/A	#N/A	#N/A
PXO_RS15030	pqqB	pyrroloquinoline quinone biosynthesis protein PqqB	3	#N/A	#N/A	#N/A	#N/A	-1.4382	2.49e-06	#N/A	#N/A	#N/A	#N/A	-1.2008	9.36e-06	#N/A	#N/A	0.8944	0.0022271	#N/A	#N/A	#N/A	#N/A
PXO_RS15165	tolQ	protein tolQ	3	#N/A	#N/A	#N/A	#N/A	#N/A	#N/A	#N/A	#N/A	#N/A	#N/A	0.86391	0.026497	#N/A	#N/A	0.78134	0.0066796	0.74001	0.040955	#N/A	#N/A
PXO_RS15395		DNA-binding response regulator	3	-0.94761	0.015935	#N/A	#N/A	1.5445	3.06e-06	#N/A	#N/A	#N/A	#N/A	#N/A	#N/A	#N/A	#N/A	-1.1108	0.0022756	#N/A	#N/A	#N/A	#N/A
PXO_RS15580		hypothetical protein	3	#N/A	#N/A	#N/A	#N/A	-1.4867	3.58e-06	#N/A	#N/A	#N/A	#N/A	#N/A	#N/A	-0.99879	6.02e-05	-0.95629	0.0016205	#N/A	#N/A	#N/A	#N/A
PXO_RS15835		#N/A	3	#N/A	#N/A	#N/A	#N/A	-1.3287	0.018637	#N/A	#N/A	#N/A	#N/A	#N/A	#N/A	#N/A	#N/A	-1.4671	0.0029987	#N/A	#N/A	-1.2725	0.032456
PXO_RS15870		glycosyl transferase family 1	3	#N/A	#N/A	#N/A	#N/A	-0.92054	0.0077614	#N/A	#N/A	#N/A	#N/A	#N/A	#N/A	1.5662	2.33e-11	-1.3455	9.21e-07	#N/A	#N/A	#N/A	#N/A
PXO_RS15880		protein GumI	3	#N/A	#N/A	#N/A	#N/A	-0.81227	0.031082	#N/A	#N/A	#N/A	#N/A	#N/A	#N/A	1.7869	5.29e-14	-1.5556	4.33e-08	#N/A	#N/A	#N/A	#N/A
PXO_RS16120		hypothetical protein	3	#N/A	#N/A	#N/A	#N/A	-3.1295	1.92e-10	#N/A	#N/A	#N/A	#N/A	-1.3902	0.00039087	#N/A	#N/A	-1.3072	0.00026343	#N/A	#N/A	#N/A	#N/A
PXO_RS16465		NADH:ubiquinone oxidoreductase subunit A	3	#N/A	#N/A	#N/A	#N/A	#N/A	#N/A	#N/A	#N/A	#N/A	#N/A	#N/A	#N/A	-1.0764	0.0039183	-0.62597	0.044234	#N/A	#N/A	-0.7809	0.024142
PXO_RS16515		phosphodiesterase	3	#N/A	#N/A	#N/A	#N/A	-4.6689	1.51e-15	#N/A	#N/A	#N/A	#N/A	#N/A	#N/A	-1.0296	0.0059247	1.9608	1.29e-12	#N/A	#N/A	#N/A	#N/A
PXO_RS16520		hypothetical protein	3	#N/A	#N/A	#N/A	#N/A	-4.0133	1.37e-15	#N/A	#N/A	#N/A	#N/A	#N/A	#N/A	-0.65456	0.030907	2.2814	2.1e-13	#N/A	#N/A	#N/A	#N/A
PXO_RS16565		MULTISPECIES: N-(5\'-phosphoribosyl)anthranilate isomerase	3	#N/A	#N/A	#N/A	#N/A	#N/A	#N/A	#N/A	#N/A	#N/A	#N/A	#N/A	#N/A	0.53297	0.034977	1.1165	2.82e-05	#N/A	#N/A	0.73278	0.0084058
PXO_RS17030		hypothetical protein	3	#N/A	#N/A	#N/A	#N/A	#N/A	#N/A	#N/A	#N/A	#N/A	#N/A	-1.1942	0.027988	1.2878	4.54e-06	5.7099	4.01e-70	#N/A	#N/A	#N/A	#N/A
PXO_RS17325		catalase	3	#N/A	#N/A	#N/A	#N/A	-3.1168	3.58e-06	#N/A	#N/A	#N/A	#N/A	#N/A	#N/A	1.8139	1.18e-12	1.1921	0.0031319	#N/A	#N/A	#N/A	#N/A
PXO_RS17385		endoproteinase ArgC	3	-1.2488	0.0080208	-1.4019	0.020661	#N/A	#N/A	#N/A	#N/A	#N/A	#N/A	#N/A	#N/A	#N/A	#N/A	#N/A	#N/A	#N/A	#N/A	-1.1531	0.014281
PXO_RS17760		diguanylate cyclase	3	#N/A	#N/A	#N/A	#N/A	-2.1549	3.17e-08	#N/A	#N/A	#N/A	#N/A	#N/A	#N/A	1.6462	1.09e-10	1.5849	6.93e-08	#N/A	#N/A	#N/A	#N/A
PXO_RS17905		hypothetical protein	3	0.69093	0.036427	#N/A	#N/A	#N/A	#N/A	0.70457	0.025395	#N/A	#N/A	#N/A	#N/A	#N/A	#N/A	#N/A	#N/A	#N/A	#N/A	0.99271	0.0001239
PXO_RS18115		#N/A	3	-4.4229	0.0009661	#N/A	#N/A	2.1112	7.52e-05	#N/A	#N/A	#N/A	#N/A	#N/A	#N/A	#N/A	#N/A	-2.7657	0.028873	#N/A	#N/A	#N/A	#N/A
PXO_RS18335		aldose epimerase	3	#N/A	#N/A	#N/A	#N/A	-2.1019	4.33e-11	#N/A	#N/A	#N/A	#N/A	#N/A	#N/A	#N/A	#N/A	-1.1058	0.00016831	#N/A	#N/A	-0.80976	0.008916
PXO_RS18480		haloacid dehalogenase	3	#N/A	#N/A	#N/A	#N/A	#N/A	#N/A	#N/A	#N/A	0.79739	0.048091	#N/A	#N/A	#N/A	#N/A	1.2071	0.0004009	#N/A	#N/A	0.78102	0.049942
PXO_RS18550	cydB	ubiquinol oxidase subunit II	3	#N/A	#N/A	#N/A	#N/A	#N/A	#N/A	1.043	0.015668	#N/A	#N/A	#N/A	#N/A	-1.7141	0.012733	#N/A	#N/A	#N/A	#N/A	1.3036	0.00032848
PXO_RS18585		endoproteinase ArgC	3	#N/A	#N/A	#N/A	#N/A	-2.5749	1.59e-17	#N/A	#N/A	#N/A	#N/A	#N/A	#N/A	#N/A	#N/A	-0.73739	0.019613	-0.98068	0.0062046	#N/A	#N/A
PXO_RS18615		peptide ABC transporter permease	3	#N/A	#N/A	#N/A	#N/A	#N/A	#N/A	#N/A	#N/A	#N/A	#N/A	#N/A	#N/A	-1.9903	1.12e-16	-1.1784	4.48e-05	-0.87854	0.020101	#N/A	#N/A
PXO_RS18620		TonB-dependent receptor	3	#N/A	#N/A	#N/A	#N/A	#N/A	#N/A	#N/A	#N/A	#N/A	#N/A	#N/A	#N/A	-4.2884	9.49e-29	-1.5084	6.14e-06	-1.0793	0.001778	#N/A	#N/A
PXO_RS19125		hypothetical protein	3	-1.0668	0.01197	#N/A	#N/A	-1.4289	0.00088698	#N/A	#N/A	#N/A	#N/A	1.6439	8.09e-07	#N/A	#N/A	#N/A	#N/A	#N/A	#N/A	#N/A	#N/A
PXO_RS19135		ATPase AAA	3	-0.72691	0.049445	#N/A	#N/A	-1.1933	0.00034467	#N/A	#N/A	#N/A	#N/A	1.6583	3.49e-10	#N/A	#N/A	#N/A	#N/A	#N/A	#N/A	#N/A	#N/A
PXO_RS19150		MULTISPECIES: fimbrial protein	3	#N/A	#N/A	#N/A	#N/A	#N/A	#N/A	#N/A	#N/A	#N/A	#N/A	-0.94739	0.0046225	-0.95352	0.00030008	1.6236	3.7e-09	#N/A	#N/A	#N/A	#N/A
PXO_RS19365		porin	3	#N/A	#N/A	#N/A	#N/A	-1.0047	0.031875	#N/A	#N/A	#N/A	#N/A	#N/A	#N/A	0.60491	0.010502	0.83101	0.0021389	#N/A	#N/A	#N/A	#N/A
PXO_RS19375		MFS transporter	3	#N/A	#N/A	#N/A	#N/A	1.1476	0.013839	#N/A	#N/A	#N/A	#N/A	#N/A	#N/A	3.5237	2.07e-38	#N/A	#N/A	#N/A	#N/A	0.94512	0.032716
PXO_RS19380		ABC transporter substrate-binding protein	3	#N/A	#N/A	#N/A	#N/A	1.2811	0.026907	#N/A	#N/A	#N/A	#N/A	#N/A	#N/A	3.2537	7.43e-16	1.1493	0.040426	#N/A	#N/A	#N/A	#N/A
PXO_RS19695		hypothetical protein	3	#N/A	#N/A	#N/A	#N/A	#N/A	#N/A	#N/A	#N/A	#N/A	#N/A	#N/A	#N/A	1.4874	9.73e-11	0.83215	0.003147	#N/A	#N/A	0.60294	0.046137
PXO_RS19740		peptidylprolyl isomerase	3	-0.779	0.027755	#N/A	#N/A	#N/A	#N/A	#N/A	#N/A	#N/A	#N/A	#N/A	#N/A	#N/A	#N/A	-0.97178	0.00064182	#N/A	#N/A	-0.78634	0.0085733
PXO_RS19875	phoR	histidine kinase	3	0.94949	0.0088527	#N/A	#N/A	0.96729	0.049386	#N/A	#N/A	#N/A	#N/A	#N/A	#N/A	#N/A	#N/A	0.81159	0.026384	#N/A	#N/A	#N/A	#N/A
PXO_RS20140		TonB-dependent outer membrane Receptor	3	#N/A	#N/A	#N/A	#N/A	#N/A	#N/A	#N/A	#N/A	#N/A	#N/A	1.1659	0.00014249	-1.9072	0.00075502	#N/A	#N/A	2.4803	3.74e-06	#N/A	#N/A
PXO_RS20370		biopolymer transporter Tol	3	#N/A	#N/A	#N/A	#N/A	0.79293	0.048373	#N/A	#N/A	#N/A	#N/A	#N/A	#N/A	3.3896	1.58e-45	1.8226	1.59e-11	#N/A	#N/A	#N/A	#N/A
PXO_RS20535	pilH	two-component system response regulator	3	#N/A	#N/A	#N/A	#N/A	-0.80866	0.049459	#N/A	#N/A	#N/A	#N/A	#N/A	#N/A	0.8175	0.00072961	#N/A	#N/A	#N/A	#N/A	0.65657	0.024842
PXO_RS20860		#N/A	3	#N/A	#N/A	#N/A	#N/A	#N/A	#N/A	#N/A	#N/A	-1.451	1.21e-05	#N/A	#N/A	#N/A	#N/A	-3.7998	9.59e-41	#N/A	#N/A	-0.90005	0.00099878
PXO_RS20865		membrane protein	3	#N/A	#N/A	#N/A	#N/A	#N/A	#N/A	#N/A	#N/A	-1.3607	0.0040639	#N/A	#N/A	#N/A	#N/A	-4.8537	7.15e-67	#N/A	#N/A	-0.85493	0.0020476
PXO_RS21065		mannose-1-phosphate guanyltransferase	3	#N/A	#N/A	#N/A	#N/A	-1.0291	0.0036612	#N/A	#N/A	#N/A	#N/A	#N/A	#N/A	1.3728	7.87e-10	-0.73995	0.021402	#N/A	#N/A	#N/A	#N/A
PXO_RS21250		hypothetical protein	3	#N/A	#N/A	#N/A	#N/A	#N/A	#N/A	#N/A	#N/A	#N/A	#N/A	1.5128	0.0011692	#N/A	#N/A	0.99204	0.0019574	#N/A	#N/A	0.78585	0.020309
PXO_RS21275		copper resistance protein CopB	3	#N/A	#N/A	#N/A	#N/A	#N/A	#N/A	#N/A	#N/A	#N/A	#N/A	-1.2721	0.02019	-0.88315	0.025696	-1.5583	0.0003887	#N/A	#N/A	#N/A	#N/A
PXO_RS21315		ABC transporter ATP-binding protein	3	#N/A	#N/A	#N/A	#N/A	3.2118	0.016332	#N/A	#N/A	#N/A	#N/A	#N/A	#N/A	3.7405	8.49e-05	2.9632	0.046068	#N/A	#N/A	#N/A	#N/A
PXO_RS21520		hypothetical protein	3	#N/A	#N/A	#N/A	#N/A	#N/A	#N/A	#N/A	#N/A	#N/A	#N/A	-2.9887	1.7e-18	1.5645	2.32e-10	#N/A	#N/A	#N/A	#N/A	0.83936	0.0083174
PXO_RS21615		adhesin	3	#N/A	#N/A	#N/A	#N/A	-2.3085	8.96e-06	#N/A	#N/A	#N/A	#N/A	1.4775	0.00015976	#N/A	#N/A	-1.7533	0.00046062	#N/A	#N/A	#N/A	#N/A
PXO_RS21620		protease	3	#N/A	#N/A	#N/A	#N/A	-2.1453	2.46e-07	#N/A	#N/A	#N/A	#N/A	1.1854	0.0027577	#N/A	#N/A	-1.5336	0.00021385	#N/A	#N/A	#N/A	#N/A
PXO_RS21655		hypothetical protein	3	-2.0613	0.017142	#N/A	#N/A	#N/A	#N/A	#N/A	#N/A	#N/A	#N/A	#N/A	#N/A	#N/A	#N/A	-2.4923	0.0075664	#N/A	#N/A	-1.8642	0.041635
PXO_RS21675		biotin synthase	3	0.68251	0.048263	#N/A	#N/A	#N/A	#N/A	0.68825	0.041988	#N/A	#N/A	#N/A	#N/A	#N/A	#N/A	1.2327	9.84e-06	#N/A	#N/A	#N/A	#N/A
PXO_RS21705		glycosyltransferase family 2	3	1.0122	0.032996	#N/A	#N/A	#N/A	#N/A	#N/A	#N/A	#N/A	#N/A	#N/A	#N/A	1.1214	0.00016615	#N/A	#N/A	#N/A	#N/A	0.98023	0.0028175
PXO_RS21710		peptidase M13	3	#N/A	#N/A	#N/A	#N/A	1.7464	2.46e-07	#N/A	#N/A	#N/A	#N/A	0.87852	0.04606	#N/A	#N/A	0.72596	0.042841	#N/A	#N/A	#N/A	#N/A
PXO_RS21800		sigma-54-dependent Fis family transcriptional regulator	3	#N/A	#N/A	#N/A	#N/A	-2.3966	9.27e-12	#N/A	#N/A	#N/A	#N/A	#N/A	#N/A	-0.68429	0.0072203	#N/A	#N/A	1.2769	8.29e-05	#N/A	#N/A
PXO_RS21905	fis	MULTISPECIES: Fis family transcriptional regulator	3	#N/A	#N/A	#N/A	#N/A	#N/A	#N/A	#N/A	#N/A	#N/A	#N/A	-1.2073	0.00017981	0.62901	0.032919	-0.71776	0.028862	#N/A	#N/A	#N/A	#N/A
PXO_RS22015		membrane protein	3	#N/A	#N/A	#N/A	#N/A	#N/A	#N/A	#N/A	#N/A	1.1163	0.0022488	#N/A	#N/A	#N/A	#N/A	1.8266	1.91e-11	#N/A	#N/A	0.80378	0.0080661
PXO_RS22530		transporter	3	#N/A	#N/A	#N/A	#N/A	#N/A	#N/A	0.81449	0.017407	#N/A	#N/A	#N/A	#N/A	0.79858	0.003613	0.66795	0.042841	#N/A	#N/A	#N/A	#N/A
PXO_RS22590		hypothetical protein	3	#N/A	#N/A	#N/A	#N/A	#N/A	#N/A	1.0546	0.017002	#N/A	#N/A	#N/A	#N/A	1.1415	0.0010217	1.1561	0.0039199	#N/A	#N/A	#N/A	#N/A
PXO_RS22610		hypothetical protein	3	1.4245	9.44e-07	#N/A	#N/A	#N/A	#N/A	#N/A	#N/A	#N/A	#N/A	#N/A	#N/A	2.6199	3.62e-31	1.9471	0.00022105	#N/A	#N/A	#N/A	#N/A
PXO_RS22700		hypothetical protein	3	#N/A	#N/A	#N/A	#N/A	-0.90877	0.014125	#N/A	#N/A	#N/A	#N/A	1.0388	0.00033905	-1.1318	4.73e-06	#N/A	#N/A	#N/A	#N/A	#N/A	#N/A
PXO_RS23110		polyvinylalcohol dehydrogenase	3	#N/A	#N/A	#N/A	#N/A	-2.9877	0.00034467	#N/A	#N/A	#N/A	#N/A	1.1647	0.0024128	1.3764	7.27e-09	#N/A	#N/A	#N/A	#N/A	#N/A	#N/A
PXO_RS23515		MULTISPECIES: oxidoreductase	3	#N/A	#N/A	#N/A	#N/A	-0.79076	0.038654	#N/A	#N/A	#N/A	#N/A	0.96093	0.0011235	0.75098	0.0023659	#N/A	#N/A	#N/A	#N/A	#N/A	#N/A
PXO_RS23520		amidohydrolase	3	#N/A	#N/A	#N/A	#N/A	#N/A	#N/A	#N/A	#N/A	#N/A	#N/A	0.96246	0.004326	0.75686	0.0075913	1.2627	1.71e-05	#N/A	#N/A	#N/A	#N/A
PXO_RS23935		restriction endonuclease or methylase	3	#N/A	#N/A	#N/A	#N/A	-1.1845	0.00023653	#N/A	#N/A	#N/A	#N/A	#N/A	#N/A	-1.3181	1.08e-08	-0.71325	0.028531	#N/A	#N/A	#N/A	#N/A
PXO_RS24465		#N/A	3	-0.787394	0.0288115	#N/A	#N/A	#N/A	#N/A	#N/A	#N/A	#N/A	#N/A	1.30896	2.7e-08	#N/A	#N/A	-0.817883	0.0187254	#N/A	#N/A	#N/A	#N/A
PXO_RS00080		fructose 1,6-bisphosphatase	2	#N/A	#N/A	#N/A	#N/A	-1.0285	0.0034457	#N/A	#N/A	#N/A	#N/A	#N/A	#N/A	#N/A	#N/A	-0.7683	0.016493	#N/A	#N/A	#N/A	#N/A
PXO_RS00165		hypothetical protein	2	#N/A	#N/A	#N/A	#N/A	#N/A	#N/A	#N/A	#N/A	#N/A	#N/A	#N/A	#N/A	1.4336	0.0010448	0.96918	0.022702	#N/A	#N/A	#N/A	#N/A
PXO_RS00240		hypothetical protein	2	#N/A	#N/A	#N/A	#N/A	#N/A	#N/A	#N/A	#N/A	#N/A	#N/A	#N/A	#N/A	1.1977	0.0048319	1.1679	0.0069067	#N/A	#N/A	#N/A	#N/A
PXO_RS00250		#N/A	2	#N/A	#N/A	#N/A	#N/A	-1.6131	6.88e-06	#N/A	#N/A	#N/A	#N/A	#N/A	#N/A	0.89537	0.00058636	#N/A	#N/A	#N/A	#N/A	#N/A	#N/A
PXO_RS00280		membrane protein	2	#N/A	#N/A	#N/A	#N/A	#N/A	#N/A	#N/A	#N/A	#N/A	#N/A	#N/A	#N/A	1.2272	0.0074264	1.2412	0.00019785	#N/A	#N/A	#N/A	#N/A
PXO_RS00285		hypothetical protein	2	#N/A	#N/A	#N/A	#N/A	#N/A	#N/A	#N/A	#N/A	#N/A	#N/A	#N/A	#N/A	1.0548	0.0046206	0.6469	0.030095	#N/A	#N/A	#N/A	#N/A
PXO_RS00470		ABC transporter substrate-binding protein	2	#N/A	#N/A	#N/A	#N/A	#N/A	#N/A	#N/A	#N/A	#N/A	#N/A	#N/A	#N/A	1.2789	0.00071819	1.1473	0.020678	#N/A	#N/A	#N/A	#N/A
PXO_RS00495		glycogen branching protein	2	#N/A	#N/A	#N/A	#N/A	-2.0336	6.38e-12	#N/A	#N/A	#N/A	#N/A	#N/A	#N/A	0.95834	0.00015985	#N/A	#N/A	#N/A	#N/A	#N/A	#N/A
PXO_RS00500	treZ	malto-oligosyltrehalose trehalohydrolase	2	#N/A	#N/A	#N/A	#N/A	-2.0235	3.34e-11	#N/A	#N/A	#N/A	#N/A	#N/A	#N/A	0.88398	0.00047335	#N/A	#N/A	#N/A	#N/A	#N/A	#N/A
PXO_RS00505	malQ	4-alpha-glucanotransferase	2	#N/A	#N/A	#N/A	#N/A	-1.8568	8.4e-10	#N/A	#N/A	#N/A	#N/A	#N/A	#N/A	0.95512	0.00019171	#N/A	#N/A	#N/A	#N/A	#N/A	#N/A
PXO_RS00510	treY	malto-oligosyltrehalose synthase	2	#N/A	#N/A	#N/A	#N/A	-1.8866	5.24e-10	#N/A	#N/A	#N/A	#N/A	#N/A	#N/A	1.1353	1.95e-06	#N/A	#N/A	#N/A	#N/A	#N/A	#N/A
PXO_RS00515		MULTISPECIES: hypothetical protein	2	#N/A	#N/A	#N/A	#N/A	#N/A	#N/A	#N/A	#N/A	#N/A	#N/A	#N/A	#N/A	1.2172	1.62e-05	0.74821	0.048721	#N/A	#N/A	#N/A	#N/A
PXO_RS00575		pyridine nucleotide-disulfide oxidoreductase	2	#N/A	#N/A	#N/A	#N/A	#N/A	#N/A	#N/A	#N/A	#N/A	#N/A	#N/A	#N/A	0.98889	0.0012496	0.8498	0.023374	#N/A	#N/A	#N/A	#N/A
PXO_RS00590		RNA helicase	2	-0.80005	0.032201	#N/A	#N/A	#N/A	#N/A	#N/A	#N/A	#N/A	#N/A	#N/A	#N/A	#N/A	#N/A	#N/A	#N/A	#N/A	#N/A	-0.71368	0.037604
PXO_RS00740		Tat pathway signal protein	2	-0.95409	0.026951	#N/A	#N/A	#N/A	#N/A	#N/A	#N/A	#N/A	#N/A	#N/A	#N/A	4.5028	1.28e-69	#N/A	#N/A	#N/A	#N/A	#N/A	#N/A
PXO_RS00825		5-keto-4-deoxyuronate isomerase	2	#N/A	#N/A	#N/A	#N/A	#N/A	#N/A	#N/A	#N/A	#N/A	#N/A	#N/A	#N/A	#N/A	#N/A	0.67835	0.02436	#N/A	#N/A	0.88968	0.00087805
PXO_RS00860		alpha-amylase	2	#N/A	#N/A	#N/A	#N/A	#N/A	#N/A	#N/A	#N/A	#N/A	#N/A	#N/A	#N/A	1.074	0.001571	0.83748	0.0027919	#N/A	#N/A	#N/A	#N/A
PXO_RS00935		MULTISPECIES: hypothetical protein	2	#N/A	#N/A	#N/A	#N/A	#N/A	#N/A	#N/A	#N/A	#N/A	#N/A	#N/A	#N/A	#N/A	#N/A	1.0893	0.0033755	#N/A	#N/A	0.95052	0.0116
PXO_RS01100		tryptophan halogenase	2	#N/A	#N/A	#N/A	#N/A	1.8909	4.94e-08	#N/A	#N/A	#N/A	#N/A	#N/A	#N/A	-1.2609	0.0037224	#N/A	#N/A	#N/A	#N/A	#N/A	#N/A
PXO_RS01115		LacI family transcriptional regulator	2	#N/A	#N/A	#N/A	#N/A	1.4239	1.51e-05	#N/A	#N/A	#N/A	#N/A	#N/A	#N/A	#N/A	#N/A	0.84179	0.0088707	#N/A	#N/A	#N/A	#N/A
PXO_RS01180		patatin	2	#N/A	#N/A	#N/A	#N/A	#N/A	#N/A	#N/A	#N/A	#N/A	#N/A	#N/A	#N/A	0.87336	0.0015632	#N/A	#N/A	1.5597	7.13e-07	#N/A	#N/A
PXO_RS01205		ABC transporter ATP-binding protein	2	#N/A	#N/A	#N/A	#N/A	#N/A	#N/A	#N/A	#N/A	#N/A	#N/A	#N/A	#N/A	0.97981	0.0028583	1.4956	9.63e-06	#N/A	#N/A	#N/A	#N/A
PXO_RS01210		amino acid ABC transporter permease	2	#N/A	#N/A	#N/A	#N/A	#N/A	#N/A	#N/A	#N/A	#N/A	#N/A	#N/A	#N/A	0.99682	0.0067338	1.029	0.044138	#N/A	#N/A	#N/A	#N/A
PXO_RS01255		hypothetical protein	2	#N/A	#N/A	#N/A	#N/A	#N/A	#N/A	#N/A	#N/A	#N/A	#N/A	#N/A	#N/A	0.5222	0.035023	0.61738	0.03226	#N/A	#N/A	#N/A	#N/A
PXO_RS01325		nitrogen regulatory protein P-II 1	2	#N/A	#N/A	#N/A	#N/A	#N/A	#N/A	#N/A	#N/A	#N/A	#N/A	#N/A	#N/A	0.91322	0.00092733	-2.0598	0.01669	#N/A	#N/A	#N/A	#N/A
PXO_RS01345		superoxide dismutase	2	#N/A	#N/A	#N/A	#N/A	#N/A	#N/A	#N/A	#N/A	#N/A	#N/A	#N/A	#N/A	1.0799	3.42e-05	1.6244	9.06e-09	#N/A	#N/A	#N/A	#N/A
PXO_RS01585		TonB-dependent receptor	2	#N/A	#N/A	#N/A	#N/A	#N/A	#N/A	#N/A	#N/A	#N/A	#N/A	#N/A	#N/A	-4.5061	2.04e-29	#N/A	#N/A	-0.99748	0.0051994	#N/A	#N/A
PXO_RS01590		hexuranate MFS transporter	2	#N/A	#N/A	#N/A	#N/A	#N/A	#N/A	#N/A	#N/A	#N/A	#N/A	#N/A	#N/A	-3.8221	9.69e-34	-1.0924	0.00082644	#N/A	#N/A	#N/A	#N/A
PXO_RS01600		beta-1,4-xylanase	2	#N/A	#N/A	#N/A	#N/A	#N/A	#N/A	#N/A	#N/A	#N/A	#N/A	#N/A	#N/A	-2.917	1.63e-14	-1.1826	0.0035119	#N/A	#N/A	#N/A	#N/A
PXO_RS01610	uxaC	glucuronate isomerase	2	#N/A	#N/A	#N/A	#N/A	#N/A	#N/A	#N/A	#N/A	#N/A	#N/A	#N/A	#N/A	6.5309	1.01e-124	-0.91043	0.014567	#N/A	#N/A	#N/A	#N/A
PXO_RS01630		mannitol 2-dehydrogenase	2	#N/A	#N/A	#N/A	#N/A	#N/A	#N/A	#N/A	#N/A	#N/A	#N/A	#N/A	#N/A	-2.0055	3.25e-14	-1.2093	0.00011295	#N/A	#N/A	#N/A	#N/A
PXO_RS01635		glucan 1,4-alpha-glucosidase	2	#N/A	#N/A	#N/A	#N/A	#N/A	#N/A	#N/A	#N/A	#N/A	#N/A	#N/A	#N/A	-2.1785	1.3e-19	-0.99962	0.00070248	#N/A	#N/A	#N/A	#N/A
PXO_RS01645		MULTISPECIES: bifunctional D-altronate/D-mannonate dehydratase	2	#N/A	#N/A	#N/A	#N/A	#N/A	#N/A	#N/A	#N/A	#N/A	#N/A	#N/A	#N/A	-2.2249	1.57e-20	-1.4194	3.76e-07	#N/A	#N/A	#N/A	#N/A
PXO_RS01650		9-O-acetylesterase	2	#N/A	#N/A	#N/A	#N/A	#N/A	#N/A	#N/A	#N/A	#N/A	#N/A	#N/A	#N/A	-2.173	3.97e-20	-1.2244	1.32e-05	#N/A	#N/A	#N/A	#N/A
PXO_RS01655		alpha-glucuronidase	2	#N/A	#N/A	#N/A	#N/A	#N/A	#N/A	#N/A	#N/A	#N/A	#N/A	#N/A	#N/A	-2.7486	6.94e-20	-1.3419	1.65e-06	#N/A	#N/A	#N/A	#N/A
PXO_RS01675		recombination-associated protein RdgC	2	#N/A	#N/A	#N/A	#N/A	#N/A	#N/A	#N/A	#N/A	#N/A	#N/A	#N/A	#N/A	-0.57892	0.044167	-0.66475	0.040184	#N/A	#N/A	#N/A	#N/A
PXO_RS01700		hypothetical protein	2	#N/A	#N/A	#N/A	#N/A	#N/A	#N/A	#N/A	#N/A	#N/A	#N/A	1.7062	1.6e-11	#N/A	#N/A	0.98115	0.0081283	#N/A	#N/A	#N/A	#N/A
PXO_RS01715	tatC	preprotein translocase subunit TatC	2	#N/A	#N/A	#N/A	#N/A	#N/A	#N/A	#N/A	#N/A	#N/A	#N/A	#N/A	#N/A	0.88018	0.00071719	0.78591	0.013013	#N/A	#N/A	#N/A	#N/A
PXO_RS01865		3-methylcrotonyl-CoA carboxylase subunit alpha	2	#N/A	#N/A	#N/A	#N/A	#N/A	#N/A	#N/A	#N/A	#N/A	#N/A	#N/A	#N/A	-0.85845	0.0022873	-0.963	0.0026493	#N/A	#N/A	#N/A	#N/A
PXO_RS01950		endonuclease	2	#N/A	#N/A	-1.5428	0.0061988	#N/A	#N/A	#N/A	#N/A	#N/A	#N/A	2.4997	2.93e-16	#N/A	#N/A	#N/A	#N/A	#N/A	#N/A	#N/A	#N/A
PXO_RS02030		#N/A	2	#N/A	#N/A	-1.0379	0.047967	1.6231	2.49e-06	#N/A	#N/A	#N/A	#N/A	#N/A	#N/A	#N/A	#N/A	#N/A	#N/A	#N/A	#N/A	#N/A	#N/A
PXO_RS02075		hypothetical protein	2	#N/A	#N/A	#N/A	#N/A	#N/A	#N/A	#N/A	#N/A	#N/A	#N/A	#N/A	#N/A	-3.9037	0.014946	#N/A	#N/A	#N/A	#N/A	1.7504	0.00043862
PXO_RS02125		hypothetical protein	2	#N/A	#N/A	#N/A	#N/A	#N/A	#N/A	#N/A	#N/A	0.90927	0.044751	#N/A	#N/A	#N/A	#N/A	1.3201	4.5e-06	#N/A	#N/A	#N/A	#N/A
PXO_RS02145		5\'-nucleotidase	2	#N/A	#N/A	#N/A	#N/A	#N/A	#N/A	#N/A	#N/A	#N/A	#N/A	-0.85182	0.0092717	#N/A	#N/A	1.3208	2.77e-06	#N/A	#N/A	#N/A	#N/A
PXO_RS02265	rpoH	MULTISPECIES: DNA-directed RNA polymerase sigma-70 factor	2	#N/A	#N/A	#N/A	#N/A	#N/A	#N/A	#N/A	#N/A	#N/A	#N/A	0.75153	0.011872	1.0537	2.5e-06	#N/A	#N/A	#N/A	#N/A	#N/A	#N/A
PXO_RS02305	groL	MULTISPECIES: molecular chaperone GroEL	2	#N/A	#N/A	#N/A	#N/A	#N/A	#N/A	#N/A	#N/A	#N/A	#N/A	#N/A	#N/A	-0.7856	0.030491	-1.0394	0.029925	#N/A	#N/A	#N/A	#N/A
PXO_RS02365		gluconolactonase	2	#N/A	#N/A	#N/A	#N/A	#N/A	#N/A	#N/A	#N/A	#N/A	#N/A	#N/A	#N/A	1.4574	0.010309	1.5908	0.00069529	#N/A	#N/A	#N/A	#N/A
PXO_RS02580	ilvD	dihydroxy-acid dehydratase	2	#N/A	#N/A	#N/A	#N/A	#N/A	#N/A	#N/A	#N/A	#N/A	#N/A	#N/A	#N/A	-1.3336	2.44e-08	-0.81139	0.0069918	#N/A	#N/A	#N/A	#N/A
PXO_RS02675		MFS transporter	2	#N/A	#N/A	#N/A	#N/A	#N/A	#N/A	#N/A	#N/A	#N/A	#N/A	2.1588	1.51e-06	#N/A	#N/A	1.5695	7.85e-06	#N/A	#N/A	#N/A	#N/A
PXO_RS02680		hypothetical protein	2	#N/A	#N/A	#N/A	#N/A	#N/A	#N/A	#N/A	#N/A	#N/A	#N/A	2.7843	6.6e-08	#N/A	#N/A	1.5459	5.48e-08	#N/A	#N/A	#N/A	#N/A
PXO_RS02685		hypothetical protein	2	#N/A	#N/A	#N/A	#N/A	#N/A	#N/A	#N/A	#N/A	#N/A	#N/A	3.8351	2.13e-16	#N/A	#N/A	2.6724	1.2e-22	#N/A	#N/A	#N/A	#N/A
PXO_RS02695		two-component system sensor histidine kinase	2	#N/A	#N/A	#N/A	#N/A	#N/A	#N/A	#N/A	#N/A	#N/A	#N/A	#N/A	#N/A	#N/A	#N/A	1.3517	3.07e-06	#N/A	#N/A	0.66119	0.049942
PXO_RS02840		anthranilate synthase subunit II	2	#N/A	#N/A	#N/A	#N/A	#N/A	#N/A	#N/A	#N/A	#N/A	#N/A	#N/A	#N/A	-0.59278	0.03021	-0.91553	0.0030701	#N/A	#N/A	#N/A	#N/A
PXO_RS02870	clp	CRP-like protein Clp	2	#N/A	#N/A	#N/A	#N/A	-0.92903	0.012661	#N/A	#N/A	#N/A	#N/A	#N/A	#N/A	#N/A	#N/A	-0.93604	0.0017377	#N/A	#N/A	#N/A	#N/A
PXO_RS02885	coq7	2-nonaprenyl-3-methyl-6-methoxy-1,4-benzoquinol hydroxylase	2	#N/A	#N/A	#N/A	#N/A	#N/A	#N/A	#N/A	#N/A	#N/A	#N/A	0.82089	0.0092717	-0.91826	0.0010736	#N/A	#N/A	#N/A	#N/A	#N/A	#N/A
PXO_RS03065	sppA	signal peptide peptidase SppA	2	#N/A	#N/A	#N/A	#N/A	#N/A	#N/A	#N/A	#N/A	#N/A	#N/A	#N/A	#N/A	#N/A	#N/A	0.60456	0.045923	1.5134	1.25e-07	#N/A	#N/A
PXO_RS03270		ABC transporter ATP-binding protein	2	#N/A	#N/A	#N/A	#N/A	#N/A	#N/A	1.878	8.08e-12	#N/A	#N/A	#N/A	#N/A	-0.5885	0.036495	#N/A	#N/A	#N/A	#N/A	#N/A	#N/A
PXO_RS03405		dehydrogenase	2	#N/A	#N/A	#N/A	#N/A	-3.2452	6.7e-23	#N/A	#N/A	#N/A	#N/A	#N/A	#N/A	#N/A	#N/A	-0.75431	0.02533	#N/A	#N/A	#N/A	#N/A
PXO_RS03410		membrane protein	2	#N/A	#N/A	#N/A	#N/A	#N/A	#N/A	#N/A	#N/A	#N/A	#N/A	-0.93945	0.012666	0.77148	0.0063744	#N/A	#N/A	#N/A	#N/A	#N/A	#N/A
PXO_RS03680		zinc metalloprotease	2	#N/A	#N/A	#N/A	#N/A	-5.9187	2.59e-10	#N/A	#N/A	#N/A	#N/A	#N/A	#N/A	-1.5913	0.0049553	#N/A	#N/A	#N/A	#N/A	#N/A	#N/A
PXO_RS03700		#N/A	2	#N/A	#N/A	#N/A	#N/A	#N/A	#N/A	#N/A	#N/A	#N/A	#N/A	#N/A	#N/A	-1.4547	2.92e-07	#N/A	#N/A	-0.9519	0.017588	#N/A	#N/A
PXO_RS03705		phosphoribosylaminoimidazole-succinocarboxamide synthase	2	#N/A	#N/A	#N/A	#N/A	#N/A	#N/A	#N/A	#N/A	#N/A	#N/A	#N/A	#N/A	#N/A	#N/A	-0.77094	0.042841	#N/A	#N/A	-0.69489	0.039332
PXO_RS03750		hypothetical protein	2	0.90937	0.0048195	#N/A	#N/A	#N/A	#N/A	#N/A	#N/A	#N/A	#N/A	-1.0504	0.0079833	#N/A	#N/A	#N/A	#N/A	#N/A	#N/A	#N/A	#N/A
PXO_RS03825	cycA	alanine glycine permease	2	#N/A	#N/A	#N/A	#N/A	#N/A	#N/A	#N/A	#N/A	#N/A	#N/A	#N/A	#N/A	#N/A	#N/A	-1.3442	4.43e-05	#N/A	#N/A	-0.9191	0.0061446
PXO_RS03855		transposase	2	#N/A	#N/A	#N/A	#N/A	-7.775	1.31e-46	#N/A	#N/A	#N/A	#N/A	#N/A	#N/A	#N/A	#N/A	-1.0694	0.036995	#N/A	#N/A	#N/A	#N/A
PXO_RS03895		hypothetical protein	2	#N/A	#N/A	#N/A	#N/A	#N/A	#N/A	#N/A	#N/A	#N/A	#N/A	-2.1301	0.00014503	#N/A	#N/A	1.4122	0.012845	#N/A	#N/A	#N/A	#N/A
PXO_RS03900		histidine kinase	2	#N/A	#N/A	#N/A	#N/A	#N/A	#N/A	#N/A	#N/A	#N/A	#N/A	#N/A	#N/A	0.77333	0.0013602	0.99395	0.00029775	#N/A	#N/A	#N/A	#N/A
PXO_RS03980		DNA-binding response regulator	2	0.73567	0.049594	#N/A	#N/A	#N/A	#N/A	#N/A	#N/A	#N/A	#N/A	#N/A	#N/A	#N/A	#N/A	#N/A	#N/A	#N/A	#N/A	0.77548	0.011706
PXO_RS04000		membrane protein	2	#N/A	#N/A	#N/A	#N/A	#N/A	#N/A	#N/A	#N/A	#N/A	#N/A	#N/A	#N/A	1.3885	1.67e-06	1.1907	0.001729	#N/A	#N/A	#N/A	#N/A
PXO_RS04025		peptidase	2	#N/A	#N/A	#N/A	#N/A	#N/A	#N/A	#N/A	#N/A	#N/A	#N/A	0.76818	0.0092743	#N/A	#N/A	#N/A	#N/A	0.91036	0.0041912	#N/A	#N/A
PXO_RS04055	hslV	ATP-dependent protease subunit HslV	2	#N/A	#N/A	#N/A	#N/A	#N/A	#N/A	#N/A	#N/A	#N/A	#N/A	#N/A	#N/A	-0.8378	0.0042814	#N/A	#N/A	#N/A	#N/A	1.3061	3.93e-06
PXO_RS04060	hslU	ATP-dependent protease ATPase subunit HslU	2	#N/A	#N/A	#N/A	#N/A	#N/A	#N/A	#N/A	#N/A	#N/A	#N/A	#N/A	#N/A	-0.69231	0.0094087	#N/A	#N/A	#N/A	#N/A	0.91193	0.00096902
PXO_RS04080		diguanylate cyclase	2	#N/A	#N/A	#N/A	#N/A	-3.8448	7.65e-32	#N/A	#N/A	#N/A	#N/A	#N/A	#N/A	-0.55015	0.045088	#N/A	#N/A	#N/A	#N/A	#N/A	#N/A
PXO_RS04090		#N/A	2	#N/A	#N/A	#N/A	#N/A	#N/A	#N/A	#N/A	#N/A	#N/A	#N/A	#N/A	#N/A	0.97635	0.020526	1.4191	0.00096108	#N/A	#N/A	#N/A	#N/A
PXO_RS04175		hypothetical protein	2	#N/A	#N/A	#N/A	#N/A	#N/A	#N/A	#N/A	#N/A	#N/A	#N/A	-1.1457	0.006962	1.4792	1.74e-08	#N/A	#N/A	#N/A	#N/A	#N/A	#N/A
PXO_RS04190	mltB	murein transglycosylase	2	#N/A	#N/A	#N/A	#N/A	#N/A	#N/A	#N/A	#N/A	#N/A	#N/A	1.2527	1.42e-05	-0.62823	0.040734	#N/A	#N/A	#N/A	#N/A	#N/A	#N/A
PXO_RS04230		peptidase S41	2	#N/A	#N/A	#N/A	#N/A	#N/A	#N/A	#N/A	#N/A	#N/A	#N/A	0.84294	0.02019	#N/A	#N/A	0.94027	0.00070248	#N/A	#N/A	#N/A	#N/A
PXO_RS04285		oxidoreductase	2	#N/A	#N/A	#N/A	#N/A	#N/A	#N/A	#N/A	#N/A	#N/A	#N/A	#N/A	#N/A	0.58899	0.021009	0.60468	0.043155	#N/A	#N/A	#N/A	#N/A
PXO_RS04290		membrane protein	2	#N/A	#N/A	#N/A	#N/A	#N/A	#N/A	#N/A	#N/A	#N/A	#N/A	#N/A	#N/A	2.2962	0.0048708	#N/A	#N/A	#N/A	#N/A	1.3333	0.012706
PXO_RS04365		GntR family transcriptional regulator	2	#N/A	#N/A	#N/A	#N/A	#N/A	#N/A	#N/A	#N/A	#N/A	#N/A	#N/A	#N/A	#N/A	#N/A	0.70614	0.027787	#N/A	#N/A	1.0327	0.00021336
PXO_RS04405	pgaA	poly-beta-1,6 N-acetyl-D-glucosamine export porin PgaA	2	#N/A	#N/A	#N/A	#N/A	#N/A	#N/A	#N/A	#N/A	#N/A	#N/A	#N/A	#N/A	1.1145	3.79e-06	1.9461	2.33e-13	#N/A	#N/A	#N/A	#N/A
PXO_RS04410		hypothetical protein	2	#N/A	#N/A	#N/A	#N/A	1.1101	0.0093345	#N/A	#N/A	#N/A	#N/A	#N/A	#N/A	#N/A	#N/A	1.4527	1.11e-05	#N/A	#N/A	#N/A	#N/A
PXO_RS04535		dihydroneopterin aldolase	2	#N/A	#N/A	#N/A	#N/A	-1.187	0.001963	#N/A	#N/A	#N/A	#N/A	#N/A	#N/A	#N/A	#N/A	-0.87866	0.014531	#N/A	#N/A	#N/A	#N/A
PXO_RS04610		hypothetical protein	2	#N/A	#N/A	#N/A	#N/A	#N/A	#N/A	#N/A	#N/A	#N/A	#N/A	#N/A	#N/A	2.3387	1.65e-14	1.2602	0.025954	#N/A	#N/A	#N/A	#N/A
PXO_RS04640		hypothetical protein	2	#N/A	#N/A	#N/A	#N/A	#N/A	#N/A	#N/A	#N/A	#N/A	#N/A	#N/A	#N/A	0.98259	0.033829	1.172	0.026464	#N/A	#N/A	#N/A	#N/A
PXO_RS04650		hypothetical protein	2	#N/A	#N/A	#N/A	#N/A	#N/A	#N/A	#N/A	#N/A	#N/A	#N/A	2.1383	7.19e-13	#N/A	#N/A	1.1077	0.0066796	#N/A	#N/A	#N/A	#N/A
PXO_RS04660		TonB-dependent receptor	2	#N/A	#N/A	#N/A	#N/A	-1.5656	0.00024816	#N/A	#N/A	#N/A	#N/A	#N/A	#N/A	#N/A	#N/A	-1.0074	0.023576	#N/A	#N/A	#N/A	#N/A
PXO_RS04700	ribB	3,4-dihydroxy-2-butanone-4-phosphate synthase	2	#N/A	#N/A	#N/A	#N/A	#N/A	#N/A	-1.0725	0.00043848	#N/A	#N/A	#N/A	#N/A	#N/A	#N/A	#N/A	#N/A	#N/A	#N/A	-0.67013	0.044437
PXO_RS04970		adenosylhomocysteinase	2	#N/A	#N/A	#N/A	#N/A	-0.78964	0.034757	#N/A	#N/A	#N/A	#N/A	#N/A	#N/A	#N/A	#N/A	1.686	6.48e-11	#N/A	#N/A	#N/A	#N/A
PXO_RS04985		TetR family transcriptional regulator	2	#N/A	#N/A	#N/A	#N/A	1.1918	0.006308	#N/A	#N/A	1.0736	0.042217	#N/A	#N/A	#N/A	#N/A	#N/A	#N/A	#N/A	#N/A	#N/A	#N/A
PXO_RS05050		nucleoside transporter NupC	2	#N/A	#N/A	#N/A	#N/A	#N/A	#N/A	#N/A	#N/A	#N/A	#N/A	#N/A	#N/A	#N/A	#N/A	-0.98283	0.0045794	#N/A	#N/A	-0.7473	0.04484
PXO_RS05080		hypothetical protein	2	#N/A	#N/A	#N/A	#N/A	#N/A	#N/A	#N/A	#N/A	#N/A	#N/A	2.3531	5.19e-09	1.3709	0.00090803	#N/A	#N/A	#N/A	#N/A	#N/A	#N/A
PXO_RS05120		esterase	2	#N/A	#N/A	#N/A	#N/A	#N/A	#N/A	#N/A	#N/A	#N/A	#N/A	1.1895	0.013988	#N/A	#N/A	0.97029	0.025165	#N/A	#N/A	#N/A	#N/A
PXO_RS05145		MULTISPECIES: diacylglycerol kinase	2	#N/A	#N/A	#N/A	#N/A	#N/A	#N/A	#N/A	#N/A	#N/A	#N/A	-1.0879	0.043211	0.93008	0.0017686	#N/A	#N/A	#N/A	#N/A	#N/A	#N/A
PXO_RS05150		LemA family protein	2	#N/A	#N/A	#N/A	#N/A	#N/A	#N/A	#N/A	#N/A	#N/A	#N/A	#N/A	#N/A	0.70232	0.01722	0.73125	0.028004	#N/A	#N/A	#N/A	#N/A
PXO_RS05155		hypothetical protein	2	#N/A	#N/A	#N/A	#N/A	#N/A	#N/A	#N/A	#N/A	#N/A	#N/A	#N/A	#N/A	0.96824	0.00046428	0.70994	0.041468	#N/A	#N/A	#N/A	#N/A
PXO_RS05230	ubiH	2-octaprenyl-6-methoxyphenyl hydroxylase	2	#N/A	#N/A	#N/A	#N/A	#N/A	#N/A	#N/A	#N/A	#N/A	#N/A	#N/A	#N/A	-0.9711	0.041878	#N/A	#N/A	#N/A	#N/A	0.8825	0.0053315
PXO_RS05235		2-octaprenyl-3-methyl-6-methoxy-1,4-benzoquinol hydroxylase	2	#N/A	#N/A	#N/A	#N/A	#N/A	#N/A	#N/A	#N/A	#N/A	#N/A	#N/A	#N/A	-0.7639	0.021898	#N/A	#N/A	#N/A	#N/A	0.81401	0.012706
PXO_RS05305		hypothetical protein	2	#N/A	#N/A	#N/A	#N/A	-1.0963	0.018296	#N/A	#N/A	#N/A	#N/A	#N/A	#N/A	0.83641	0.01	#N/A	#N/A	#N/A	#N/A	#N/A	#N/A
PXO_RS05520		exodeoxyribonuclease IX	2	#N/A	#N/A	#N/A	#N/A	#N/A	#N/A	#N/A	#N/A	#N/A	#N/A	#N/A	#N/A	-0.73838	0.014253	-0.85651	0.018034	#N/A	#N/A	#N/A	#N/A
PXO_RS05525		nitroreductase	2	#N/A	#N/A	#N/A	#N/A	-0.97602	0.014739	#N/A	#N/A	#N/A	#N/A	0.88393	0.0081726	#N/A	#N/A	#N/A	#N/A	#N/A	#N/A	#N/A	#N/A
PXO_RS05545		membrane protein	2	#N/A	#N/A	#N/A	#N/A	#N/A	#N/A	#N/A	#N/A	#N/A	#N/A	1.9177	1.51e-06	#N/A	#N/A	1.9555	6.3e-07	#N/A	#N/A	#N/A	#N/A
PXO_RS05550		DNA-directed RNA polymerase sigma-70 factor	2	#N/A	#N/A	#N/A	#N/A	#N/A	#N/A	#N/A	#N/A	#N/A	#N/A	1.4894	6.68e-07	#N/A	#N/A	1.7474	6.97e-10	#N/A	#N/A	#N/A	#N/A
PXO_RS05610		asparaginase	2	#N/A	#N/A	#N/A	#N/A	-0.95815	0.034809	#N/A	#N/A	#N/A	#N/A	#N/A	#N/A	0.60759	0.043443	#N/A	#N/A	#N/A	#N/A	#N/A	#N/A
PXO_RS05650	ppk2	polyphosphate kinase	2	#N/A	#N/A	#N/A	#N/A	#N/A	#N/A	#N/A	#N/A	#N/A	#N/A	#N/A	#N/A	1.1764	2.66e-05	1.0872	0.0032309	#N/A	#N/A	#N/A	#N/A
PXO_RS05705	pth	peptidyl-tRNA hydrolase	2	#N/A	#N/A	#N/A	#N/A	#N/A	#N/A	#N/A	#N/A	#N/A	#N/A	#N/A	#N/A	-0.6752	0.044122	#N/A	#N/A	#N/A	#N/A	-0.79193	0.043401
PXO_RS05710	ychF	GTP-binding protein	2	#N/A	#N/A	#N/A	#N/A	#N/A	#N/A	#N/A	#N/A	#N/A	#N/A	#N/A	#N/A	-0.62259	0.035465	-0.9767	0.0016826	#N/A	#N/A	#N/A	#N/A
PXO_RS05740	secE	preprotein translocase subunit SecE	2	#N/A	#N/A	#N/A	#N/A	#N/A	#N/A	#N/A	#N/A	#N/A	#N/A	#N/A	#N/A	#N/A	#N/A	-1.0817	0.00072423	#N/A	#N/A	-0.97969	0.0029572
PXO_RS05840	rpsC	MULTISPECIES: 30S ribosomal protein S3	2	#N/A	#N/A	#N/A	#N/A	#N/A	#N/A	#N/A	#N/A	#N/A	#N/A	#N/A	#N/A	-0.73583	0.0059283	-1.4652	4.29e-08	#N/A	#N/A	#N/A	#N/A
PXO_RS05865	rplX	50S ribosomal protein L24	2	#N/A	#N/A	#N/A	#N/A	#N/A	#N/A	#N/A	#N/A	#N/A	#N/A	#N/A	#N/A	-0.75489	0.0040717	-0.96142	0.0010019	#N/A	#N/A	#N/A	#N/A
PXO_RS05875	rpsN	MULTISPECIES: 30S ribosomal protein S14	2	#N/A	#N/A	#N/A	#N/A	#N/A	#N/A	#N/A	#N/A	#N/A	#N/A	#N/A	#N/A	-0.73425	0.0032137	-0.78746	0.0058996	#N/A	#N/A	#N/A	#N/A
PXO_RS05915	rpsM	MULTISPECIES: 30S ribosomal protein S13	2	#N/A	#N/A	#N/A	#N/A	#N/A	#N/A	#N/A	#N/A	#N/A	#N/A	#N/A	#N/A	-0.62028	0.029963	-1.4874	3.71e-08	#N/A	#N/A	#N/A	#N/A
PXO_RS06175	tssA	type VI secretion protein	2	#N/A	#N/A	#N/A	#N/A	0.83045	0.020895	#N/A	#N/A	#N/A	#N/A	#N/A	#N/A	0.95814	5.01e-05	#N/A	#N/A	#N/A	#N/A	#N/A	#N/A
PXO_RS06310		hypothetical protein	2	#N/A	#N/A	#N/A	#N/A	1.3205	2.77e-05	#N/A	#N/A	#N/A	#N/A	#N/A	#N/A	-0.70367	0.0080796	#N/A	#N/A	#N/A	#N/A	#N/A	#N/A
PXO_RS06360		SAM-dependent methyltransferase	2	#N/A	#N/A	#N/A	#N/A	-1.5553	0.029497	#N/A	#N/A	#N/A	#N/A	#N/A	#N/A	#N/A	#N/A	1.4801	0.00050314	#N/A	#N/A	#N/A	#N/A
PXO_RS06370		chemotaxis protein CheW	2	#N/A	#N/A	#N/A	#N/A	-2.1328	0.0029962	#N/A	#N/A	#N/A	#N/A	#N/A	#N/A	#N/A	#N/A	1.5917	0.00057158	#N/A	#N/A	#N/A	#N/A
PXO_RS06560		molybdopterin biosynthesis protein	2	#N/A	#N/A	#N/A	#N/A	#N/A	#N/A	#N/A	#N/A	#N/A	#N/A	#N/A	#N/A	-1.2324	7.46e-06	-0.80729	0.023781	#N/A	#N/A	#N/A	#N/A
PXO_RS06610		FMN reductase	2	#N/A	#N/A	#N/A	#N/A	#N/A	#N/A	#N/A	#N/A	#N/A	#N/A	#N/A	#N/A	1.3474	0.002762	1.266	0.002697	#N/A	#N/A	#N/A	#N/A
PXO_RS06645		TonB-dependent receptor	2	#N/A	#N/A	#N/A	#N/A	-1.2535	0.00058683	#N/A	#N/A	#N/A	#N/A	#N/A	#N/A	-1.7748	7.86e-11	#N/A	#N/A	#N/A	#N/A	#N/A	#N/A
PXO_RS06710		hypothetical protein	2	#N/A	#N/A	#N/A	#N/A	#N/A	#N/A	#N/A	#N/A	#N/A	#N/A	#N/A	#N/A	1.0352	7.16e-05	0.99462	0.00022176	#N/A	#N/A	#N/A	#N/A
PXO_RS06790		outer membrane channel protein	2	#N/A	#N/A	#N/A	#N/A	#N/A	#N/A	#N/A	#N/A	#N/A	#N/A	#N/A	#N/A	1.0595	0.0040709	0.97613	0.02533	#N/A	#N/A	#N/A	#N/A
PXO_RS06815		multidrug ABC transporter ATP-binding protein	2	#N/A	#N/A	#N/A	#N/A	#N/A	#N/A	#N/A	#N/A	#N/A	#N/A	#N/A	#N/A	0.69231	0.020753	1.0279	0.0011723	#N/A	#N/A	#N/A	#N/A
PXO_RS06890		type 4 prepilin peptidase 1	2	#N/A	#N/A	#N/A	#N/A	#N/A	#N/A	#N/A	#N/A	#N/A	#N/A	-0.7132	0.041206	#N/A	#N/A	0.68045	0.038845	#N/A	#N/A	#N/A	#N/A
PXO_RS06900		pilin	2	#N/A	#N/A	#N/A	#N/A	-1.0707	0.016069	#N/A	#N/A	#N/A	#N/A	#N/A	#N/A	1.1031	8.79e-07	#N/A	#N/A	#N/A	#N/A	#N/A	#N/A
PXO_RS06995		glucoamylase	2	#N/A	#N/A	#N/A	#N/A	#N/A	#N/A	#N/A	#N/A	#N/A	#N/A	#N/A	#N/A	1.2618	1.86e-08	1.088	3.24e-05	#N/A	#N/A	#N/A	#N/A
PXO_RS07000	otsB	trehalose-phosphatase	2	#N/A	#N/A	#N/A	#N/A	#N/A	#N/A	#N/A	#N/A	#N/A	#N/A	#N/A	#N/A	1.3289	1.19e-07	1.2629	4.05e-06	#N/A	#N/A	#N/A	#N/A
PXO_RS07100	obgE	GTPase Obg	2	#N/A	#N/A	#N/A	#N/A	#N/A	#N/A	#N/A	#N/A	#N/A	#N/A	#N/A	#N/A	#N/A	#N/A	-1.0336	0.001562	#N/A	#N/A	-0.80653	0.011586
PXO_RS07160		peptidase M61	2	#N/A	#N/A	#N/A	#N/A	#N/A	#N/A	#N/A	#N/A	#N/A	#N/A	#N/A	#N/A	-1.0289	4.93e-05	#N/A	#N/A	1.6683	5.68e-09	#N/A	#N/A
PXO_RS07175		#N/A	2	#N/A	#N/A	#N/A	#N/A	#N/A	#N/A	#N/A	#N/A	#N/A	#N/A	-1.1661	0.00024276	-1.4228	1.23e-08	#N/A	#N/A	#N/A	#N/A	#N/A	#N/A
PXO_RS07180		MULTISPECIES: hypothetical protein	2	#N/A	#N/A	#N/A	#N/A	#N/A	#N/A	#N/A	#N/A	#N/A	#N/A	-0.81968	0.020567	-1.3652	5.22e-08	#N/A	#N/A	#N/A	#N/A	#N/A	#N/A
PXO_RS07190		hypothetical protein	2	#N/A	#N/A	#N/A	#N/A	#N/A	#N/A	#N/A	#N/A	#N/A	#N/A	#N/A	#N/A	#N/A	#N/A	-0.94914	0.016221	-0.96419	0.034206	#N/A	#N/A
PXO_RS07290		hypothetical protein	2	#N/A	#N/A	#N/A	#N/A	#N/A	#N/A	#N/A	#N/A	#N/A	#N/A	-1.2983	0.0023185	#N/A	#N/A	#N/A	#N/A	-1.0656	0.031079	#N/A	#N/A
PXO_RS07325	tssC	type VI secretion protein EvpB	2	#N/A	#N/A	#N/A	#N/A	-1.2841	0.030636	#N/A	#N/A	#N/A	#N/A	3.1358	4.64e-24	#N/A	#N/A	#N/A	#N/A	#N/A	#N/A	#N/A	#N/A
PXO_RS07355	tssH	molecular chaperone	2	#N/A	#N/A	#N/A	#N/A	-1.4709	0.018296	#N/A	#N/A	#N/A	#N/A	1.0349	0.011513	#N/A	#N/A	#N/A	#N/A	#N/A	#N/A	#N/A	#N/A
PXO_RS07360		hypothetical protein	2	#N/A	#N/A	#N/A	#N/A	-1.045	0.036988	#N/A	#N/A	#N/A	#N/A	#N/A	#N/A	#N/A	#N/A	-1.164	0.0096413	#N/A	#N/A	#N/A	#N/A
PXO_RS07430	tssA	type VI secretion system protein ImpA	2	#N/A	#N/A	#N/A	#N/A	#N/A	#N/A	#N/A	#N/A	#N/A	#N/A	2.0616	5.86e-07	2.1231	9.43e-12	#N/A	#N/A	#N/A	#N/A	#N/A	#N/A
PXO_RS07450		DNA-binding response regulator	2	#N/A	#N/A	#N/A	#N/A	-1.3292	0.0007248	#N/A	#N/A	#N/A	#N/A	#N/A	#N/A	0.84874	0.0019459	#N/A	#N/A	#N/A	#N/A	#N/A	#N/A
PXO_RS07735		hemolysin	2	#N/A	#N/A	#N/A	#N/A	#N/A	#N/A	#N/A	#N/A	#N/A	#N/A	#N/A	#N/A	0.59891	0.024847	0.65239	0.042823	#N/A	#N/A	#N/A	#N/A
PXO_RS07870	miaA	tRNA dimethylallyltransferase	2	#N/A	#N/A	#N/A	#N/A	#N/A	#N/A	#N/A	#N/A	#N/A	#N/A	#N/A	#N/A	#N/A	#N/A	-0.79203	0.048068	#N/A	#N/A	-0.80407	0.048284
PXO_RS07895	lexA	MULTISPECIES: LexA repressor 2	2	#N/A	#N/A	#N/A	#N/A	#N/A	#N/A	#N/A	#N/A	#N/A	#N/A	#N/A	#N/A	-0.69276	0.014327	0.72105	0.024653	#N/A	#N/A	#N/A	#N/A
PXO_RS07970		quercetin 2,3-dioxygenase	2	#N/A	#N/A	#N/A	#N/A	#N/A	#N/A	#N/A	#N/A	#N/A	#N/A	#N/A	#N/A	0.75327	0.035351	0.90738	0.019092	#N/A	#N/A	#N/A	#N/A
PXO_RS08195		4-hydroxy-tetrahydrodipicolinate reductase	2	#N/A	#N/A	#N/A	#N/A	-0.9226	0.017372	#N/A	#N/A	#N/A	#N/A	#N/A	#N/A	0.56538	0.04518	#N/A	#N/A	#N/A	#N/A	#N/A	#N/A
PXO_RS08270		two-component system response regulator	2	#N/A	#N/A	#N/A	#N/A	#N/A	#N/A	#N/A	#N/A	#N/A	#N/A	#N/A	#N/A	1.0583	1.7e-05	0.81577	0.0065909	#N/A	#N/A	#N/A	#N/A
PXO_RS08280	rpfC	two-component system sensor histidine kinase/response regulator	2	#N/A	#N/A	#N/A	#N/A	-1.4972	1.53e-05	#N/A	#N/A	-1.9737	1.63e-05	#N/A	#N/A	#N/A	#N/A	#N/A	#N/A	#N/A	#N/A	#N/A	#N/A
PXO_RS08300	acnA	aconitate hydratase	2	#N/A	#N/A	#N/A	#N/A	#N/A	#N/A	#N/A	#N/A	#N/A	#N/A	#N/A	#N/A	1.6168	1.82e-13	0.85731	0.0014994	#N/A	#N/A	#N/A	#N/A
PXO_RS08345		chemotaxis protein	2	#N/A	#N/A	#N/A	#N/A	-1.2727	0.013072	#N/A	#N/A	#N/A	#N/A	#N/A	#N/A	1.0525	0.0011797	#N/A	#N/A	#N/A	#N/A	#N/A	#N/A
PXO_RS08385		chemotaxis protein	2	#N/A	#N/A	#N/A	#N/A	#N/A	#N/A	#N/A	#N/A	1.4235	0.0029051	#N/A	#N/A	#N/A	#N/A	3.8285	8.91e-47	#N/A	#N/A	#N/A	#N/A
PXO_RS08425		#N/A	2	#N/A	#N/A	#N/A	#N/A	#N/A	#N/A	#N/A	#N/A	#N/A	#N/A	#N/A	#N/A	0.98462	0.01155	1.256	0.002524	#N/A	#N/A	#N/A	#N/A
PXO_RS08520		hypothetical protein	2	#N/A	#N/A	#N/A	#N/A	#N/A	#N/A	#N/A	#N/A	#N/A	#N/A	#N/A	#N/A	-0.68124	0.019429	#N/A	#N/A	#N/A	#N/A	0.96607	0.00070817
PXO_RS08605		hypothetical protein	2	#N/A	#N/A	#N/A	#N/A	#N/A	#N/A	#N/A	#N/A	#N/A	#N/A	#N/A	#N/A	#N/A	#N/A	-1.2245	0.016849	-1.611	0.0017525	#N/A	#N/A
PXO_RS08640		regulator of pathogenicity factors	2	#N/A	#N/A	#N/A	#N/A	-1.003	0.0070384	#N/A	#N/A	#N/A	#N/A	#N/A	#N/A	0.59546	0.030916	#N/A	#N/A	#N/A	#N/A	#N/A	#N/A
PXO_RS08655	ptsP	PTS fructose transporter subunit IIA	2	#N/A	#N/A	#N/A	#N/A	#N/A	#N/A	#N/A	#N/A	#N/A	#N/A	0.87186	0.0081769	0.66515	0.01777	#N/A	#N/A	#N/A	#N/A	#N/A	#N/A
PXO_RS08665		transposase	2	#N/A	#N/A	#N/A	#N/A	#N/A	#N/A	#N/A	#N/A	#N/A	#N/A	#N/A	#N/A	0.9343	0.011228	#N/A	#N/A	1.1328	0.015474	#N/A	#N/A
PXO_RS08725		membrane protein	2	#N/A	#N/A	#N/A	#N/A	-0.87257	0.025449	#N/A	#N/A	#N/A	#N/A	#N/A	#N/A	1.0981	1.91e-05	#N/A	#N/A	#N/A	#N/A	#N/A	#N/A
PXO_RS08785		glutamine synthetase	2	#N/A	#N/A	#N/A	#N/A	#N/A	#N/A	#N/A	#N/A	#N/A	#N/A	#N/A	#N/A	0.81875	0.0052822	1.0986	0.00061964	#N/A	#N/A	#N/A	#N/A
PXO_RS08820	potA	#N/A	2	#N/A	#N/A	#N/A	#N/A	#N/A	#N/A	#N/A	#N/A	1.5474	1.21e-05	#N/A	#N/A	-0.61462	0.044697	#N/A	#N/A	#N/A	#N/A	#N/A	#N/A
PXO_RS08840		succinate-semialdehyde dehydrogenase	2	#N/A	#N/A	#N/A	#N/A	#N/A	#N/A	#N/A	#N/A	#N/A	#N/A	#N/A	#N/A	1.8109	9.4e-10	1.1303	0.0035119	#N/A	#N/A	#N/A	#N/A
PXO_RS08920		stringent starvation protein A	2	#N/A	#N/A	#N/A	#N/A	-0.82231	0.035914	#N/A	#N/A	#N/A	#N/A	#N/A	#N/A	-1.0034	9.34e-05	#N/A	#N/A	#N/A	#N/A	#N/A	#N/A
PXO_RS09025		virulence factor	2	#N/A	#N/A	#N/A	#N/A	#N/A	#N/A	#N/A	#N/A	1.0996	0.0099063	#N/A	#N/A	#N/A	#N/A	1.3394	0.00040933	#N/A	#N/A	#N/A	#N/A
PXO_RS09070	phaR	polyhydroxyalkanoate synthesis repressor PhaR	2	#N/A	#N/A	#N/A	#N/A	-0.88447	0.020207	#N/A	#N/A	#N/A	#N/A	#N/A	#N/A	1.1338	2.28e-06	#N/A	#N/A	#N/A	#N/A	#N/A	#N/A
PXO_RS09115		glutathione S-transferase	2	#N/A	#N/A	#N/A	#N/A	#N/A	#N/A	#N/A	#N/A	#N/A	#N/A	#N/A	#N/A	0.87907	0.00078196	0.83498	0.035248	#N/A	#N/A	#N/A	#N/A
PXO_RS09120		carboxylesterase	2	#N/A	#N/A	#N/A	#N/A	#N/A	#N/A	#N/A	#N/A	#N/A	#N/A	#N/A	#N/A	1.2105	0.0024789	1.0716	0.0039538	#N/A	#N/A	#N/A	#N/A
PXO_RS09125		hypothetical protein	2	#N/A	#N/A	#N/A	#N/A	#N/A	#N/A	#N/A	#N/A	#N/A	#N/A	1.3629	1.44e-06	#N/A	#N/A	0.99364	0.00051715	#N/A	#N/A	#N/A	#N/A
PXO_RS09150		hypothetical protein	2	#N/A	#N/A	#N/A	#N/A	#N/A	#N/A	#N/A	#N/A	#N/A	#N/A	1.4947	0.0014858	#N/A	#N/A	1.1203	0.006212	#N/A	#N/A	#N/A	#N/A
PXO_RS09155		ribonuclease	2	#N/A	#N/A	#N/A	#N/A	#N/A	#N/A	#N/A	#N/A	#N/A	#N/A	1.3954	0.00017901	#N/A	#N/A	1.7785	6.13e-08	#N/A	#N/A	#N/A	#N/A
PXO_RS09220		polygalacturonase	2	#N/A	#N/A	#N/A	#N/A	#N/A	#N/A	#N/A	#N/A	#N/A	#N/A	#N/A	#N/A	-0.90576	0.00017372	-0.83542	0.0043458	#N/A	#N/A	#N/A	#N/A
PXO_RS09270		general stress protein	2	#N/A	#N/A	#N/A	#N/A	#N/A	#N/A	#N/A	#N/A	#N/A	#N/A	#N/A	#N/A	1.4028	0.00046015	#N/A	#N/A	#N/A	#N/A	1.4267	0.00014671
PXO_RS09495		hemolysin D, partial	2	#N/A	#N/A	#N/A	#N/A	#N/A	#N/A	#N/A	#N/A	#N/A	#N/A	#N/A	#N/A	0.91133	0.013179	#N/A	#N/A	6.4439	1.25e-83	#N/A	#N/A
PXO_RS09510		acriflavin resistance protein	2	#N/A	#N/A	#N/A	#N/A	#N/A	#N/A	#N/A	#N/A	#N/A	#N/A	#N/A	#N/A	#N/A	#N/A	1.5909	0.011645	5.1061	2.43e-43	#N/A	#N/A
PXO_RS09675		hypothetical protein	2	#N/A	#N/A	#N/A	#N/A	1.7467	0.011785	#N/A	#N/A	#N/A	#N/A	#N/A	#N/A	#N/A	#N/A	-1.6774	0.025209	#N/A	#N/A	#N/A	#N/A
PXO_RS09765	phoU	MULTISPECIES: PhoU family transcriptional regulator	2	#N/A	#N/A	#N/A	#N/A	#N/A	#N/A	#N/A	#N/A	#N/A	#N/A	#N/A	#N/A	2.4548	9.96e-25	#N/A	#N/A	#N/A	#N/A	0.85077	0.0055148
PXO_RS09770	pstB	phosphate ABC transporter ATP-binding protein	2	#N/A	#N/A	#N/A	#N/A	#N/A	#N/A	#N/A	#N/A	#N/A	#N/A	#N/A	#N/A	2.3367	2.98e-24	#N/A	#N/A	#N/A	#N/A	0.95123	0.00029186
PXO_RS09840		peptidylprolyl isomerase	2	-1.0447	0.032025	#N/A	#N/A	#N/A	#N/A	#N/A	#N/A	#N/A	#N/A	#N/A	#N/A	#N/A	#N/A	#N/A	#N/A	#N/A	#N/A	-1.0048	0.023931
PXO_RS10020	ligA	NAD-dependent DNA ligase LigA	2	#N/A	#N/A	#N/A	#N/A	#N/A	#N/A	#N/A	#N/A	#N/A	#N/A	#N/A	#N/A	-0.55447	0.042152	-0.71305	0.02062	#N/A	#N/A	#N/A	#N/A
PXO_RS10040	gyrA	DNA gyrase subunit A	2	#N/A	#N/A	#N/A	#N/A	#N/A	#N/A	#N/A	#N/A	#N/A	#N/A	#N/A	#N/A	-0.64111	0.0094087	-0.67554	0.023576	#N/A	#N/A	#N/A	#N/A
PXO_RS10055		hypothetical protein	2	#N/A	#N/A	#N/A	#N/A	-5.6139	2.84e-27	#N/A	#N/A	#N/A	#N/A	#N/A	#N/A	#N/A	#N/A	0.98431	0.0011646	#N/A	#N/A	#N/A	#N/A
PXO_RS10060		acyltransferase	2	#N/A	#N/A	#N/A	#N/A	-5.8552	6.77e-68	#N/A	#N/A	#N/A	#N/A	#N/A	#N/A	#N/A	#N/A	-1.0411	0.00016336	#N/A	#N/A	#N/A	#N/A
PXO_RS10095		membrane protein	2	#N/A	#N/A	#N/A	#N/A	-1.2031	0.0004304	#N/A	#N/A	#N/A	#N/A	#N/A	#N/A	#N/A	#N/A	0.75079	0.025165	#N/A	#N/A	#N/A	#N/A
PXO_RS10115	msrQ	sulfoxide reductase heme-binding subunit YedZ	2	#N/A	#N/A	#N/A	#N/A	-1.1462	0.010865	#N/A	#N/A	#N/A	#N/A	#N/A	#N/A	-0.74603	0.013688	#N/A	#N/A	#N/A	#N/A	#N/A	#N/A
PXO_RS10175		cation transporter	2	#N/A	#N/A	#N/A	#N/A	-1.8525	0.011007	#N/A	#N/A	#N/A	#N/A	#N/A	#N/A	#N/A	#N/A	3.9596	1.86e-19	#N/A	#N/A	#N/A	#N/A
PXO_RS10265		alkaline phosphatase	2	#N/A	#N/A	#N/A	#N/A	#N/A	#N/A	#N/A	#N/A	#N/A	#N/A	#N/A	#N/A	2.2628	4.07e-23	-0.66841	0.037812	#N/A	#N/A	#N/A	#N/A
PXO_RS10270		1,4-beta-D-glucan glucohydrolase	2	#N/A	#N/A	#N/A	#N/A	#N/A	#N/A	#N/A	#N/A	#N/A	#N/A	#N/A	#N/A	0.75787	0.0016117	0.73197	0.013376	#N/A	#N/A	#N/A	#N/A
PXO_RS10320		acetyltransferase	2	#N/A	#N/A	#N/A	#N/A	#N/A	#N/A	#N/A	#N/A	#N/A	#N/A	#N/A	#N/A	1.0346	0.0024382	1.2997	0.00057158	#N/A	#N/A	#N/A	#N/A
PXO_RS10390		#N/A	2	#N/A	#N/A	#N/A	#N/A	#N/A	#N/A	#N/A	#N/A	#N/A	#N/A	#N/A	#N/A	1.5303	8.41e-10	1.2159	6.21e-05	#N/A	#N/A	#N/A	#N/A
PXO_RS10470		ATPase	2	#N/A	#N/A	#N/A	#N/A	#N/A	#N/A	#N/A	#N/A	#N/A	#N/A	#N/A	#N/A	-1.1284	2.13e-05	-0.92195	0.0010019	#N/A	#N/A	#N/A	#N/A
PXO_RS10535		MULTISPECIES: sulfurtransferase	2	#N/A	#N/A	#N/A	#N/A	0.81977	0.039302	#N/A	#N/A	#N/A	#N/A	#N/A	#N/A	#N/A	#N/A	#N/A	#N/A	#N/A	#N/A	0.71697	0.026439
PXO_RS10845		membrane protein	2	#N/A	#N/A	#N/A	#N/A	#N/A	#N/A	#N/A	#N/A	#N/A	#N/A	#N/A	#N/A	0.64097	0.025157	1.3155	7.72e-06	#N/A	#N/A	#N/A	#N/A
PXO_RS11115		two-component system sensor histidine kinase	2	#N/A	#N/A	#N/A	#N/A	#N/A	#N/A	#N/A	#N/A	#N/A	#N/A	#N/A	#N/A	-1.834	1.47e-11	#N/A	#N/A	#N/A	#N/A	0.91648	0.022139
PXO_RS11190	ppsA	phosphoenolpyruvate synthase	2	#N/A	#N/A	#N/A	#N/A	#N/A	#N/A	#N/A	#N/A	#N/A	#N/A	0.69984	0.041206	#N/A	#N/A	-0.73841	0.012085	#N/A	#N/A	#N/A	#N/A
PXO_RS11215		manganese transporter	2	#N/A	#N/A	#N/A	#N/A	#N/A	#N/A	#N/A	#N/A	#N/A	#N/A	#N/A	#N/A	1.0112	6.69e-05	1.03	0.00061059	#N/A	#N/A	#N/A	#N/A
PXO_RS11365		hypothetical protein	2	#N/A	#N/A	#N/A	#N/A	#N/A	#N/A	#N/A	#N/A	#N/A	#N/A	#N/A	#N/A	#N/A	#N/A	0.66603	0.017872	#N/A	#N/A	0.71898	0.0068292
PXO_RS11425		#N/A	2	#N/A	#N/A	#N/A	#N/A	4.1905	2.72e-33	#N/A	#N/A	#N/A	#N/A	1.8064	1.42e-05	#N/A	#N/A	#N/A	#N/A	#N/A	#N/A	#N/A	#N/A
PXO_RS11565		methylthioribulose-1-phosphate dehydratase	2	#N/A	#N/A	#N/A	#N/A	#N/A	#N/A	#N/A	#N/A	#N/A	#N/A	#N/A	#N/A	#N/A	#N/A	#N/A	#N/A	1.67578	0.00790404	2.2956	0.00462489
PXO_RS11655		transposase	2	#N/A	#N/A	#N/A	#N/A	-0.760722	0.000172962	#N/A	#N/A	#N/A	#N/A	#N/A	#N/A	-0.488704	0.015915	#N/A	#N/A	#N/A	#N/A	#N/A	#N/A
PXO_RS11665		transposase, partial	2	#N/A	#N/A	#N/A	#N/A	#N/A	#N/A	#N/A	#N/A	#N/A	#N/A	#N/A	#N/A	0.58113	0.0411164	-0.752524	0.0492864	#N/A	#N/A	#N/A	#N/A
PXO_RS11830		chemotaxis protein	2	#N/A	#N/A	#N/A	#N/A	#N/A	#N/A	#N/A	#N/A	#N/A	#N/A	#N/A	#N/A	#N/A	#N/A	3.41703	5.56e-21	#N/A	#N/A	2.111	6.52e-06
PXO_RS11940		flagellin	2	#N/A	#N/A	#N/A	#N/A	#N/A	#N/A	#N/A	#N/A	#N/A	#N/A	#N/A	#N/A	#N/A	#N/A	3.12627	2.63e-34	#N/A	#N/A	2.03622	2.73e-07
PXO_RS11945	fliD	flagellar protein	2	#N/A	#N/A	#N/A	#N/A	#N/A	#N/A	#N/A	#N/A	#N/A	#N/A	#N/A	#N/A	#N/A	#N/A	1.85394	2.32e-08	#N/A	#N/A	1.16447	0.0128555
PXO_RS11950	fliS	flagellar export chaperone FliS	2	#N/A	#N/A	#N/A	#N/A	#N/A	#N/A	#N/A	#N/A	#N/A	#N/A	#N/A	#N/A	#N/A	#N/A	2.75151	5.29e-07	#N/A	#N/A	1.83022	0.00679632
PXO_RS11965		MULTISPECIES: DNA-binding response regulator	2	#N/A	#N/A	#N/A	#N/A	-1.418	0.00279399	#N/A	#N/A	#N/A	#N/A	#N/A	#N/A	#N/A	#N/A	-1.52183	0.00118158	#N/A	#N/A	#N/A	#N/A
PXO_RS11980		sigma-54-dependent Fis family transcriptional regulator	2	#N/A	#N/A	#N/A	#N/A	#N/A	#N/A	#N/A	#N/A	#N/A	#N/A	#N/A	#N/A	#N/A	#N/A	2.19466	1.45e-08	#N/A	#N/A	1.50603	0.0052101
PXO_RS11985		aminotransferase	2	#N/A	#N/A	#N/A	#N/A	#N/A	#N/A	#N/A	#N/A	#N/A	#N/A	#N/A	#N/A	2.30433	2.89e-07	2.45914	0.00118158	#N/A	#N/A	#N/A	#N/A
PXO_RS12065		flagellar protein	2	#N/A	#N/A	#N/A	#N/A	#N/A	#N/A	#N/A	#N/A	#N/A	#N/A	#N/A	#N/A	#N/A	#N/A	1.08234	0.0150942	#N/A	#N/A	1.17681	0.0170987
PXO_RS12095		hypothetical protein	2	#N/A	#N/A	#N/A	#N/A	-1.99812	3.32e-07	#N/A	#N/A	-0.925684	0.040064	#N/A	#N/A	#N/A	#N/A	#N/A	#N/A	#N/A	#N/A	#N/A	#N/A
PXO_RS12160		chemotaxis protein	2	#N/A	#N/A	#N/A	#N/A	#N/A	#N/A	#N/A	#N/A	#N/A	#N/A	#N/A	#N/A	#N/A	#N/A	2.72053	1.04e-10	#N/A	#N/A	1.79734	0.00146831
PXO_RS12170		transposase	2	#N/A	#N/A	#N/A	#N/A	#N/A	#N/A	#N/A	#N/A	#N/A	#N/A	#N/A	#N/A	-0.642475	0.00354802	-0.459705	0.0357466	#N/A	#N/A	#N/A	#N/A
PXO_RS12385		transposase	2	#N/A	#N/A	#N/A	#N/A	#N/A	#N/A	#N/A	#N/A	#N/A	#N/A	#N/A	#N/A	#N/A	#N/A	#N/A	#N/A	-0.817019	0.0098124	-0.692894	0.0268831
PXO_RS13405	metH	5-methyltetrahydrofolate--homocysteine methyltransferase	2	#N/A	#N/A	#N/A	#N/A	#N/A	#N/A	#N/A	#N/A	#N/A	#N/A	#N/A	#N/A	-1.0913	0.00027436	#N/A	#N/A	#N/A	#N/A	1.0452	0.033765
PXO_RS13490		hypothetical protein	2	#N/A	#N/A	#N/A	#N/A	#N/A	#N/A	#N/A	#N/A	#N/A	#N/A	#N/A	#N/A	#N/A	#N/A	-0.98249	0.00423	2.5937	2.35e-19	#N/A	#N/A
PXO_RS13585		ABC transporter ATP-binding protein	2	#N/A	#N/A	#N/A	#N/A	0.93706	0.041112	#N/A	#N/A	#N/A	#N/A	#N/A	#N/A	#N/A	#N/A	0.92023	0.014808	#N/A	#N/A	#N/A	#N/A
PXO_RS13655		oligoketide cyclase	2	#N/A	#N/A	#N/A	#N/A	#N/A	#N/A	#N/A	#N/A	#N/A	#N/A	#N/A	#N/A	0.95751	9.25e-05	0.76443	0.010464	#N/A	#N/A	#N/A	#N/A
PXO_RS13690	dxs	1-deoxy-D-xylulose-5-phosphate synthase	2	#N/A	#N/A	#N/A	#N/A	#N/A	#N/A	#N/A	#N/A	#N/A	#N/A	#N/A	#N/A	-1.384	1.83e-09	#N/A	#N/A	#N/A	#N/A	0.66184	0.029296
PXO_RS13725		hypothetical protein	2	#N/A	#N/A	#N/A	#N/A	-1.2558	0.012661	#N/A	#N/A	#N/A	#N/A	#N/A	#N/A	#N/A	#N/A	0.97844	0.0051366	#N/A	#N/A	#N/A	#N/A
PXO_RS13795		ligand-gated channel	2	#N/A	#N/A	#N/A	#N/A	#N/A	#N/A	#N/A	#N/A	#N/A	#N/A	#N/A	#N/A	#N/A	#N/A	-0.99889	0.036116	#N/A	#N/A	-0.94799	0.036728
PXO_RS13805		hypothetical protein	2	#N/A	#N/A	#N/A	#N/A	-2.3958	1.64e-07	#N/A	#N/A	#N/A	#N/A	0.88641	0.0018456	#N/A	#N/A	#N/A	#N/A	#N/A	#N/A	#N/A	#N/A
PXO_RS13850		protein U	2	#N/A	#N/A	#N/A	#N/A	-4.368	1.19e-39	#N/A	#N/A	#N/A	#N/A	#N/A	#N/A	1.2232	4.08e-07	#N/A	#N/A	#N/A	#N/A	#N/A	#N/A
PXO_RS13860		outer membrane usher protein FasD	2	#N/A	#N/A	#N/A	#N/A	-3.8341	2.01e-16	#N/A	#N/A	#N/A	#N/A	#N/A	#N/A	#N/A	#N/A	-0.73773	0.012478	#N/A	#N/A	#N/A	#N/A
PXO_RS13870		hypothetical protein	2	#N/A	#N/A	#N/A	#N/A	-2.7427	1.39e-05	#N/A	#N/A	#N/A	#N/A	#N/A	#N/A	#N/A	#N/A	3.3191	1.07e-24	#N/A	#N/A	#N/A	#N/A
PXO_RS13875		pilus assembly protein	2	#N/A	#N/A	#N/A	#N/A	#N/A	#N/A	#N/A	#N/A	1.3523	0.013177	#N/A	#N/A	#N/A	#N/A	4.6587	6.76e-47	#N/A	#N/A	#N/A	#N/A
PXO_RS13885		elongation factor Ts	2	#N/A	#N/A	#N/A	#N/A	#N/A	#N/A	#N/A	#N/A	#N/A	#N/A	#N/A	#N/A	1.117	1.46e-06	-1.2417	5.43e-06	#N/A	#N/A	#N/A	#N/A
PXO_RS13980		ligand-gated channel	2	#N/A	#N/A	#N/A	#N/A	1.4907	3.49e-06	#N/A	#N/A	#N/A	#N/A	#N/A	#N/A	#N/A	#N/A	#N/A	#N/A	-0.83929	0.044222	#N/A	#N/A
PXO_RS14020		esterase	2	#N/A	#N/A	#N/A	#N/A	-0.97662	0.0023665	#N/A	#N/A	#N/A	#N/A	#N/A	#N/A	#N/A	#N/A	#N/A	#N/A	#N/A	#N/A	0.94742	0.00088431
PXO_RS14025		hypothetical protein	2	#N/A	#N/A	#N/A	#N/A	-1.2426	0.0032107	#N/A	#N/A	#N/A	#N/A	#N/A	#N/A	#N/A	#N/A	1.0615	0.0027898	#N/A	#N/A	#N/A	#N/A
PXO_RS14095	mmuM	homocysteine methyltransferase	2	#N/A	#N/A	#N/A	#N/A	-1.6988	1.96e-07	#N/A	#N/A	#N/A	#N/A	0.93263	0.0027887	#N/A	#N/A	#N/A	#N/A	#N/A	#N/A	#N/A	#N/A
PXO_RS14115		hypothetical protein	2	#N/A	#N/A	#N/A	#N/A	#N/A	#N/A	#N/A	#N/A	#N/A	#N/A	0.84797	0.0070559	-0.62636	0.023436	#N/A	#N/A	#N/A	#N/A	#N/A	#N/A
PXO_RS14145		membrane protein	2	#N/A	#N/A	#N/A	#N/A	#N/A	#N/A	#N/A	#N/A	#N/A	#N/A	#N/A	#N/A	1.7225	0.00015472	1.5623	0.0016826	#N/A	#N/A	#N/A	#N/A
PXO_RS14205	mprF	membrane protein	2	#N/A	#N/A	#N/A	#N/A	#N/A	#N/A	#N/A	#N/A	#N/A	#N/A	#N/A	#N/A	0.85572	0.00072961	0.73657	0.020229	#N/A	#N/A	#N/A	#N/A
PXO_RS14240		alkene reductase	2	#N/A	#N/A	#N/A	#N/A	1.7674	0.019423	#N/A	#N/A	#N/A	#N/A	0.84465	0.0046225	#N/A	#N/A	#N/A	#N/A	#N/A	#N/A	#N/A	#N/A
PXO_RS14270		peptidyl-prolyl cis-trans isomerase	2	#N/A	#N/A	#N/A	#N/A	#N/A	#N/A	#N/A	#N/A	#N/A	#N/A	1.5364	7.42e-09	1.0561	3.88e-06	#N/A	#N/A	#N/A	#N/A	#N/A	#N/A
PXO_RS14310		hypothetical protein	2	#N/A	#N/A	#N/A	#N/A	-3.3992	3.29e-12	#N/A	#N/A	#N/A	#N/A	#N/A	#N/A	#N/A	#N/A	-1.1526	0.014158	#N/A	#N/A	#N/A	#N/A
PXO_RS14360		sensor histidine kinase	2	#N/A	#N/A	#N/A	#N/A	1.7228	0.0011864	#N/A	#N/A	#N/A	#N/A	#N/A	#N/A	#N/A	#N/A	0.9306	0.016721	#N/A	#N/A	#N/A	#N/A
PXO_RS14390		DNA ligase-associated DEXH box helicase	2	#N/A	#N/A	#N/A	#N/A	#N/A	#N/A	#N/A	#N/A	#N/A	#N/A	#N/A	#N/A	0.97126	0.00019171	1.0633	0.00039961	#N/A	#N/A	#N/A	#N/A
PXO_RS14410		MULTISPECIES: cold-shock protein	2	#N/A	#N/A	#N/A	#N/A	#N/A	#N/A	#N/A	#N/A	#N/A	#N/A	-1.8571	1.14e-10	0.63834	0.023118	#N/A	#N/A	#N/A	#N/A	#N/A	#N/A
PXO_RS14485	lepB	S26 family signal peptidase	2	#N/A	#N/A	#N/A	#N/A	#N/A	#N/A	#N/A	#N/A	#N/A	#N/A	#N/A	#N/A	-1.3678	3.66e-08	-1.0011	0.00095187	#N/A	#N/A	#N/A	#N/A
PXO_RS14510		3-hydroxyacyl-CoA dehydrogenase	2	#N/A	#N/A	#N/A	#N/A	#N/A	#N/A	#N/A	#N/A	#N/A	#N/A	#N/A	#N/A	0.98241	5.68e-05	0.75012	0.012754	#N/A	#N/A	#N/A	#N/A
PXO_RS14715		acyl-CoA dehydrogenase	2	#N/A	#N/A	#N/A	#N/A	#N/A	#N/A	#N/A	#N/A	#N/A	#N/A	1.1077	0.00089043	1.0974	6.92e-06	#N/A	#N/A	#N/A	#N/A	#N/A	#N/A
PXO_RS14855		membrane protein	2	#N/A	#N/A	#N/A	#N/A	#N/A	#N/A	#N/A	#N/A	#N/A	#N/A	#N/A	#N/A	#N/A	#N/A	-2.4224	0.02662	#N/A	#N/A	-2.6705	0.029556
PXO_RS14885		RebB protein	2	#N/A	#N/A	#N/A	#N/A	#N/A	#N/A	#N/A	#N/A	#N/A	#N/A	#N/A	#N/A	#N/A	#N/A	2.6899	1.32e-05	#N/A	#N/A	1.1658	0.010973
PXO_RS14955		chemotaxis protein CheY	2	#N/A	#N/A	#N/A	#N/A	#N/A	#N/A	#N/A	#N/A	#N/A	#N/A	#N/A	#N/A	#N/A	#N/A	1.498	1.2e-08	#N/A	#N/A	0.6698	0.025397
PXO_RS14965		MULTISPECIES: hypothetical protein	2	#N/A	#N/A	#N/A	#N/A	#N/A	#N/A	#N/A	#N/A	#N/A	#N/A	-0.94211	0.011777	#N/A	#N/A	1.7421	1.86e-06	#N/A	#N/A	#N/A	#N/A
PXO_RS15000		helicase	2	#N/A	#N/A	#N/A	#N/A	#N/A	#N/A	#N/A	#N/A	#N/A	#N/A	#N/A	#N/A	0.68387	0.045432	1.1237	0.0011334	#N/A	#N/A	#N/A	#N/A
PXO_RS15075		TonB-dependent receptor	2	#N/A	#N/A	#N/A	#N/A	-1.515	2.09e-05	#N/A	#N/A	#N/A	#N/A	#N/A	#N/A	#N/A	#N/A	-0.88508	0.013214	#N/A	#N/A	#N/A	#N/A
PXO_RS15105		#N/A	2	#N/A	#N/A	#N/A	#N/A	-0.93773	0.015546	#N/A	#N/A	#N/A	#N/A	-1.0156	0.0046225	#N/A	#N/A	#N/A	#N/A	#N/A	#N/A	#N/A	#N/A
PXO_RS15150	tolB	protein TolB	2	#N/A	#N/A	#N/A	#N/A	#N/A	#N/A	#N/A	#N/A	#N/A	#N/A	1.0806	0.0013621	#N/A	#N/A	1.1421	2.84e-05	#N/A	#N/A	#N/A	#N/A
PXO_RS15180		potassium transporter kup	2	#N/A	#N/A	#N/A	#N/A	#N/A	#N/A	#N/A	#N/A	#N/A	#N/A	#N/A	#N/A	0.51465	0.047881	0.70058	0.01727	#N/A	#N/A	#N/A	#N/A
PXO_RS15370		hypothetical protein	2	#N/A	#N/A	#N/A	#N/A	#N/A	#N/A	#N/A	#N/A	#N/A	#N/A	2.5911	7.09e-05	#N/A	#N/A	2.4892	4.06e-08	#N/A	#N/A	#N/A	#N/A
PXO_RS15400		hypothetical protein	2	#N/A	#N/A	#N/A	#N/A	0.82399	0.049704	#N/A	#N/A	#N/A	#N/A	#N/A	#N/A	-1.5055	3.99e-07	#N/A	#N/A	#N/A	#N/A	#N/A	#N/A
PXO_RS15465		stress-induced protein	2	#N/A	#N/A	#N/A	#N/A	-5.534	1.98e-63	#N/A	#N/A	0.84603	0.03071	#N/A	#N/A	#N/A	#N/A	#N/A	#N/A	#N/A	#N/A	#N/A	#N/A
PXO_RS15615		TonB-dependent receptor	2	#N/A	#N/A	#N/A	#N/A	#N/A	#N/A	#N/A	#N/A	#N/A	#N/A	-1.5143	1.8e-06	1.4556	7.97e-09	#N/A	#N/A	#N/A	#N/A	#N/A	#N/A
PXO_RS15620		Tat pathway signal protein	2	#N/A	#N/A	#N/A	#N/A	-1.13	0.038453	#N/A	#N/A	#N/A	#N/A	#N/A	#N/A	1.2115	6.59e-05	#N/A	#N/A	#N/A	#N/A	#N/A	#N/A
PXO_RS15740		PAS domain-containing two-component system sensor histidine kinase/response regulator	2	#N/A	#N/A	#N/A	#N/A	1.5182	2.17e-06	#N/A	#N/A	#N/A	#N/A	#N/A	#N/A	#N/A	#N/A	1.9634	1.04e-12	#N/A	#N/A	#N/A	#N/A
PXO_RS15840		serine peptidase	2	#N/A	#N/A	#N/A	#N/A	-2.1035	4.28e-09	#N/A	#N/A	#N/A	#N/A	#N/A	#N/A	0.79465	0.0098907	#N/A	#N/A	#N/A	#N/A	#N/A	#N/A
PXO_RS15860		protein GumM	2	#N/A	#N/A	#N/A	#N/A	#N/A	#N/A	#N/A	#N/A	#N/A	#N/A	#N/A	#N/A	1.644	3.03e-12	-1.2504	4.77e-05	#N/A	#N/A	#N/A	#N/A
PXO_RS15865		MULTISPECIES: GumL protein	2	#N/A	#N/A	#N/A	#N/A	#N/A	#N/A	#N/A	#N/A	#N/A	#N/A	#N/A	#N/A	1.6414	1.14e-12	-1.4341	8.86e-07	#N/A	#N/A	#N/A	#N/A
PXO_RS15885	gumH	GDP-mannose--cellobiosyl-diphosphopolyprenol alpha-mannosyltransferase	2	#N/A	#N/A	#N/A	#N/A	#N/A	#N/A	#N/A	#N/A	#N/A	#N/A	#N/A	#N/A	1.8074	9.34e-15	-1.551	2.1e-08	#N/A	#N/A	#N/A	#N/A
PXO_RS15910		polysaccharide biosynthesis protein GumC	2	#N/A	#N/A	#N/A	#N/A	#N/A	#N/A	#N/A	#N/A	#N/A	#N/A	#N/A	#N/A	0.98174	0.00053757	-2.8863	1.22e-05	#N/A	#N/A	#N/A	#N/A
PXO_RS15915		protein GumB	2	#N/A	#N/A	#N/A	#N/A	#N/A	#N/A	#N/A	#N/A	#N/A	#N/A	#N/A	#N/A	0.94541	0.00015467	-2.1909	8.97e-17	#N/A	#N/A	#N/A	#N/A
PXO_RS15940	pheS	phenylalanine--tRNA ligase subunit alpha	2	#N/A	#N/A	#N/A	#N/A	#N/A	#N/A	#N/A	#N/A	#N/A	#N/A	#N/A	#N/A	#N/A	#N/A	-1.0106	0.0012792	#N/A	#N/A	-0.76474	0.023146
PXO_RS15945	rplT	50S ribosomal protein L20	2	#N/A	#N/A	#N/A	#N/A	#N/A	#N/A	#N/A	#N/A	#N/A	#N/A	-0.88218	0.0081726	0.66743	0.0065	#N/A	#N/A	#N/A	#N/A	#N/A	#N/A
PXO_RS15995	uvrB	UvrABC system protein B	2	#N/A	#N/A	#N/A	#N/A	-0.9656	0.0077299	#N/A	#N/A	#N/A	#N/A	#N/A	#N/A	1.0275	3.44e-05	#N/A	#N/A	#N/A	#N/A	#N/A	#N/A
PXO_RS16175		phage tail tape measure protein	2	#N/A	#N/A	#N/A	#N/A	#N/A	#N/A	#N/A	#N/A	#N/A	#N/A	#N/A	#N/A	2.2653	5.92e-06	2.2867	6.09e-05	#N/A	#N/A	#N/A	#N/A
PXO_RS16195		hypothetical protein	2	#N/A	#N/A	#N/A	#N/A	#N/A	#N/A	#N/A	#N/A	#N/A	#N/A	-0.72965	0.039109	#N/A	#N/A	#N/A	#N/A	#N/A	#N/A	-0.66734	0.034504
PXO_RS16370	truB	tRNA pseudouridine synthase B	2	#N/A	#N/A	#N/A	#N/A	#N/A	#N/A	#N/A	#N/A	#N/A	#N/A	#N/A	#N/A	-0.95548	0.025913	-1.2425	0.0060973	#N/A	#N/A	#N/A	#N/A
PXO_RS16385	nusA	transcription termination factor NusA	2	#N/A	#N/A	#N/A	#N/A	#N/A	#N/A	#N/A	#N/A	#N/A	#N/A	#N/A	#N/A	-0.6729	0.0092722	-1.0732	8.67e-05	#N/A	#N/A	#N/A	#N/A
PXO_RS16545		tryptophan synthase subunit alpha	2	#N/A	#N/A	#N/A	#N/A	#N/A	#N/A	#N/A	#N/A	#N/A	#N/A	#N/A	#N/A	#N/A	#N/A	-0.76629	0.036023	#N/A	#N/A	0.87877	0.0055148
PXO_RS16605		hypothetical protein	2	#N/A	#N/A	#N/A	#N/A	#N/A	#N/A	#N/A	#N/A	#N/A	#N/A	#N/A	#N/A	0.90963	0.00015968	0.7443	0.011588	#N/A	#N/A	#N/A	#N/A
PXO_RS16685	apbC	MULTISPECIES: sodium:proton antiporter	2	#N/A	#N/A	#N/A	#N/A	#N/A	#N/A	#N/A	#N/A	#N/A	#N/A	#N/A	#N/A	0.69194	0.015711	#N/A	#N/A	#N/A	#N/A	-0.83475	0.0099245
PXO_RS16830		membrane protein	2	#N/A	#N/A	#N/A	#N/A	#N/A	#N/A	#N/A	#N/A	#N/A	#N/A	1.5378	0.0092717	#N/A	#N/A	1.175	0.036435	#N/A	#N/A	#N/A	#N/A
PXO_RS16890		hypothetical protein	2	#N/A	#N/A	#N/A	#N/A	#N/A	#N/A	#N/A	#N/A	#N/A	#N/A	#N/A	#N/A	0.77293	0.0050839	1.019	0.00071607	#N/A	#N/A	#N/A	#N/A
PXO_RS17240		hypothetical protein	2	#N/A	#N/A	#N/A	#N/A	#N/A	#N/A	#N/A	#N/A	#N/A	#N/A	#N/A	#N/A	-0.53048	0.042561	0.77532	0.01559	#N/A	#N/A	#N/A	#N/A
PXO_RS17265	cysK	cysteine synthase	2	#N/A	#N/A	#N/A	#N/A	#N/A	#N/A	#N/A	#N/A	#N/A	#N/A	#N/A	#N/A	0.69101	0.0091099	1.1171	0.00011845	#N/A	#N/A	#N/A	#N/A
PXO_RS17295		phosphoglycerate kinase	2	#N/A	#N/A	#N/A	#N/A	#N/A	#N/A	#N/A	#N/A	#N/A	#N/A	#N/A	#N/A	-0.56203	0.039872	-0.69765	0.023576	#N/A	#N/A	#N/A	#N/A
PXO_RS17850		hypothetical protein	2	#N/A	#N/A	#N/A	#N/A	-3.6112	5.17e-10	#N/A	#N/A	#N/A	#N/A	#N/A	#N/A	#N/A	#N/A	-1.1471	0.036604	#N/A	#N/A	#N/A	#N/A
PXO_RS18095		ligand-gated channel	2	#N/A	#N/A	#N/A	#N/A	#N/A	#N/A	#N/A	#N/A	#N/A	#N/A	1.0455	0.0010049	#N/A	#N/A	-0.91768	0.0065415	#N/A	#N/A	#N/A	#N/A
PXO_RS18135		4-hydroxy-2-oxovalerate aldolase	2	#N/A	#N/A	#N/A	#N/A	#N/A	#N/A	#N/A	#N/A	#N/A	#N/A	2.5346	4.57e-10	1.154	0.011228	#N/A	#N/A	#N/A	#N/A	#N/A	#N/A
PXO_RS18140		TonB-dependent outer membrane Receptor	2	#N/A	#N/A	#N/A	#N/A	#N/A	#N/A	#N/A	#N/A	#N/A	#N/A	#N/A	#N/A	2.3317	1.05e-19	-0.9475	0.024459	#N/A	#N/A	#N/A	#N/A
PXO_RS18275		MATE family efflux transporter	2	#N/A	#N/A	#N/A	#N/A	#N/A	#N/A	#N/A	#N/A	#N/A	#N/A	#N/A	#N/A	0.83636	0.0017661	0.72878	0.029402	#N/A	#N/A	#N/A	#N/A
PXO_RS18485	lptC	LPS export ABC transporter periplasmic protein LptC	2	#N/A	#N/A	#N/A	#N/A	#N/A	#N/A	#N/A	#N/A	0.90472	0.047367	#N/A	#N/A	#N/A	#N/A	1.17	0.0044842	#N/A	#N/A	#N/A	#N/A
PXO_RS18525		hypothetical protein	2	#N/A	#N/A	#N/A	#N/A	-0.98467	0.0098566	#N/A	#N/A	#N/A	#N/A	#N/A	#N/A	0.70326	0.013344	#N/A	#N/A	#N/A	#N/A	#N/A	#N/A
PXO_RS18605		tryptophan halogenase	2	#N/A	#N/A	#N/A	#N/A	#N/A	#N/A	#N/A	#N/A	#N/A	#N/A	#N/A	#N/A	-2.5921	5.03e-28	-1.0355	0.00039367	#N/A	#N/A	#N/A	#N/A
PXO_RS18610		cupin	2	#N/A	#N/A	#N/A	#N/A	#N/A	#N/A	#N/A	#N/A	#N/A	#N/A	#N/A	#N/A	-2.1103	8.8e-18	-0.96771	0.0011876	#N/A	#N/A	#N/A	#N/A
PXO_RS18710		uroporphyrinogen decarboxylase	2	#N/A	#N/A	#N/A	#N/A	#N/A	#N/A	#N/A	#N/A	#N/A	#N/A	1.0147	0.0010541	#N/A	#N/A	0.71506	0.025166	#N/A	#N/A	#N/A	#N/A
PXO_RS19045		short-chain dehydrogenase	2	#N/A	#N/A	#N/A	#N/A	#N/A	#N/A	#N/A	#N/A	#N/A	#N/A	#N/A	#N/A	3.4296	3.82e-13	2.6095	0.00010939	#N/A	#N/A	#N/A	#N/A
PXO_RS19050		long-chain fatty acid--CoA ligase	2	#N/A	#N/A	#N/A	#N/A	#N/A	#N/A	#N/A	#N/A	#N/A	#N/A	#N/A	#N/A	2.6515	8.18e-13	1.4218	0.013958	#N/A	#N/A	#N/A	#N/A
PXO_RS19055		long-chain acyl-CoA synthetase	2	#N/A	#N/A	#N/A	#N/A	#N/A	#N/A	#N/A	#N/A	#N/A	#N/A	#N/A	#N/A	4.4903	1.91e-25	3.0193	1.49e-06	#N/A	#N/A	#N/A	#N/A
PXO_RS19130		ATPase	2	#N/A	#N/A	#N/A	#N/A	-0.75665	0.043882	#N/A	#N/A	#N/A	#N/A	1.7576	4.65e-10	#N/A	#N/A	#N/A	#N/A	#N/A	#N/A	#N/A	#N/A
PXO_RS19185		MULTISPECIES: 50S ribosomal protein L31 type B	2	#N/A	#N/A	#N/A	#N/A	#N/A	#N/A	#N/A	#N/A	#N/A	#N/A	-0.77916	0.017274	1.1629	7.92e-07	#N/A	#N/A	#N/A	#N/A	#N/A	#N/A
PXO_RS19310		hypothetical protein	2	#N/A	#N/A	#N/A	#N/A	#N/A	#N/A	#N/A	#N/A	#N/A	#N/A	#N/A	#N/A	0.54046	0.029963	2.9096	2.16e-28	#N/A	#N/A	#N/A	#N/A
PXO_RS19445		TonB-dependent receptor	2	#N/A	#N/A	#N/A	#N/A	#N/A	#N/A	#N/A	#N/A	#N/A	#N/A	#N/A	#N/A	1.1858	0.0017257	#N/A	#N/A	-1.2785	0.044222	#N/A	#N/A
PXO_RS19455		dimethylallyltransferase	2	#N/A	#N/A	#N/A	#N/A	#N/A	#N/A	#N/A	#N/A	#N/A	#N/A	#N/A	#N/A	1.9396	2.17e-14	0.8445	0.021927	#N/A	#N/A	#N/A	#N/A
PXO_RS19585		#N/A	2	#N/A	#N/A	#N/A	#N/A	#N/A	#N/A	#N/A	#N/A	#N/A	#N/A	#N/A	#N/A	#N/A	#N/A	-1.7056	0.016995	#N/A	#N/A	-1.7192	0.041312
PXO_RS19720	rnhA	MULTISPECIES: ribonuclease H	2	#N/A	#N/A	#N/A	#N/A	#N/A	#N/A	#N/A	#N/A	#N/A	#N/A	#N/A	#N/A	-0.77093	0.0071957	-0.77044	0.028018	#N/A	#N/A	#N/A	#N/A
PXO_RS19730	gloB	hydroxyacylglutathione hydrolase	2	#N/A	#N/A	#N/A	#N/A	#N/A	#N/A	#N/A	#N/A	#N/A	#N/A	0.82117	0.015931	#N/A	#N/A	-0.67214	0.042953	#N/A	#N/A	#N/A	#N/A
PXO_RS19890		glycosyl transferase	2	#N/A	#N/A	#N/A	#N/A	#N/A	#N/A	#N/A	#N/A	#N/A	#N/A	-1.9062	0.0060541	9.7479	3.94e-203	#N/A	#N/A	#N/A	#N/A	#N/A	#N/A
PXO_RS19905		hypothetical protein	2	#N/A	#N/A	#N/A	#N/A	#N/A	#N/A	#N/A	#N/A	#N/A	#N/A	#N/A	#N/A	1.1869	2.01e-05	#N/A	#N/A	#N/A	#N/A	0.85534	0.0092673
PXO_RS19960		hypothetical protein	2	#N/A	#N/A	#N/A	#N/A	-3.8453	7.43e-34	#N/A	#N/A	#N/A	#N/A	0.78605	0.015931	#N/A	#N/A	#N/A	#N/A	#N/A	#N/A	#N/A	#N/A
PXO_RS19970	cysW	sulfate ABC transporter permease	2	#N/A	#N/A	#N/A	#N/A	#N/A	#N/A	#N/A	#N/A	#N/A	#N/A	#N/A	#N/A	0.79431	0.030413	0.96747	0.014785	#N/A	#N/A	#N/A	#N/A
PXO_RS19980		sulfate transporter subunit	2	#N/A	#N/A	#N/A	#N/A	#N/A	#N/A	#N/A	#N/A	#N/A	#N/A	#N/A	#N/A	0.68005	0.0071957	0.95481	0.00062809	#N/A	#N/A	#N/A	#N/A
PXO_RS20010		NADPH:quinone reductase	2	#N/A	#N/A	#N/A	#N/A	-0.92406	0.012572	#N/A	#N/A	#N/A	#N/A	#N/A	#N/A	0.75382	0.0046451	#N/A	#N/A	#N/A	#N/A	#N/A	#N/A
PXO_RS20015		NADPH-dependent 2,4-dienoyl-CoA reductase	2	#N/A	#N/A	#N/A	#N/A	#N/A	#N/A	#N/A	#N/A	#N/A	#N/A	0.79	0.020567	-0.59671	0.04726	#N/A	#N/A	#N/A	#N/A	#N/A	#N/A
PXO_RS20115	typA	MULTISPECIES: GTP-binding protein	2	#N/A	#N/A	#N/A	#N/A	#N/A	#N/A	#N/A	#N/A	#N/A	#N/A	#N/A	#N/A	1.0444	5.46e-06	-1.0053	0.00049834	#N/A	#N/A	#N/A	#N/A
PXO_RS20365		AraC family transcriptional regulator	2	#N/A	#N/A	#N/A	#N/A	#N/A	#N/A	#N/A	#N/A	#N/A	#N/A	#N/A	#N/A	7.1972	1.07e-122	1.4647	0.00059479	#N/A	#N/A	#N/A	#N/A
PXO_RS20455		protein-L-isoaspartate O-methyltransferase	2	#N/A	#N/A	#N/A	#N/A	#N/A	#N/A	#N/A	#N/A	1.154	0.0010546	#N/A	#N/A	#N/A	#N/A	#N/A	#N/A	1.5043	6.2e-07	#N/A	#N/A
PXO_RS20460		membrane protein	2	#N/A	#N/A	#N/A	#N/A	#N/A	#N/A	#N/A	#N/A	1.1073	0.0016072	#N/A	#N/A	#N/A	#N/A	#N/A	#N/A	1.666	8.8e-09	#N/A	#N/A
PXO_RS20545		heat-shock protein	2	#N/A	#N/A	#N/A	#N/A	#N/A	#N/A	#N/A	#N/A	#N/A	#N/A	#N/A	#N/A	#N/A	#N/A	1.8751	4.15e-08	#N/A	#N/A	1.6386	5e-05
PXO_RS20590		glycerophosphodiester phosphodiesterase	2	#N/A	#N/A	#N/A	#N/A	#N/A	#N/A	#N/A	#N/A	#N/A	#N/A	#N/A	#N/A	8.461	2.36e-173	-1.3191	0.023374	#N/A	#N/A	#N/A	#N/A
PXO_RS20595		TonB-dependent receptor	2	#N/A	#N/A	#N/A	#N/A	#N/A	#N/A	#N/A	#N/A	#N/A	#N/A	#N/A	#N/A	8.4715	1.29e-179	-0.97482	0.0055744	#N/A	#N/A	#N/A	#N/A
PXO_RS20630	prpC	methylcitrate synthase	2	#N/A	#N/A	#N/A	#N/A	#N/A	#N/A	#N/A	#N/A	#N/A	#N/A	0.72165	0.037851	#N/A	#N/A	0.72187	0.02039	#N/A	#N/A	#N/A	#N/A
PXO_RS20635	prpB	2-methylisocitrate lyase	2	#N/A	#N/A	#N/A	#N/A	#N/A	#N/A	#N/A	#N/A	#N/A	#N/A	1.6224	4.79e-07	#N/A	#N/A	1.0341	0.0040617	#N/A	#N/A	#N/A	#N/A
PXO_RS20645		MULTISPECIES: hypothetical protein	2	#N/A	#N/A	#N/A	#N/A	#N/A	#N/A	#N/A	#N/A	#N/A	#N/A	#N/A	#N/A	1.3561	8.76e-05	-1.3347	0.00053724	#N/A	#N/A	#N/A	#N/A
PXO_RS20670		hypothetical protein	2	#N/A	#N/A	#N/A	#N/A	#N/A	#N/A	#N/A	#N/A	#N/A	#N/A	#N/A	#N/A	-0.72016	0.012919	-1.1238	0.00069554	#N/A	#N/A	#N/A	#N/A
PXO_RS20675	fabF	3-oxoacyl-ACP synthase	2	#N/A	#N/A	#N/A	#N/A	#N/A	#N/A	#N/A	#N/A	#N/A	#N/A	#N/A	#N/A	#N/A	#N/A	-1.2028	2.37e-05	#N/A	#N/A	-0.66689	0.044437
PXO_RS20700		3-oxoacyl-ACP synthase III	2	#N/A	#N/A	#N/A	#N/A	#N/A	#N/A	#N/A	#N/A	#N/A	#N/A	#N/A	#N/A	#N/A	#N/A	-1.1671	3.8e-05	#N/A	#N/A	-0.73299	0.01413
PXO_RS20820		general secretion pathway protein GspK	2	-1.1612	0.0040846	#N/A	#N/A	#N/A	#N/A	#N/A	#N/A	#N/A	#N/A	#N/A	#N/A	#N/A	#N/A	#N/A	#N/A	#N/A	#N/A	-1.296	0.00057424
PXO_RS20895	lptG	LPS export ABC transporter permease LptG	2	#N/A	#N/A	#N/A	#N/A	#N/A	#N/A	#N/A	#N/A	#N/A	#N/A	0.76775	0.034941	#N/A	#N/A	0.70077	0.032581	#N/A	#N/A	#N/A	#N/A
PXO_RS20915		DNA polymerase III subunit chi	2	#N/A	#N/A	#N/A	#N/A	#N/A	#N/A	#N/A	#N/A	#N/A	#N/A	#N/A	#N/A	-1.1186	0.001184	-0.87121	0.040426	#N/A	#N/A	#N/A	#N/A
PXO_RS21060		phosphomannomutase	2	#N/A	#N/A	#N/A	#N/A	-1.131	0.0010393	#N/A	#N/A	#N/A	#N/A	#N/A	#N/A	0.99594	1.52e-05	#N/A	#N/A	#N/A	#N/A	#N/A	#N/A
PXO_RS21095		electron transfer flavoprotein subunit beta	2	#N/A	#N/A	#N/A	#N/A	#N/A	#N/A	#N/A	#N/A	#N/A	#N/A	#N/A	#N/A	-0.76506	0.010765	#N/A	#N/A	-0.88461	0.043681	#N/A	#N/A
PXO_RS21165		MULTISPECIES: hypothetical protein	2	#N/A	#N/A	#N/A	#N/A	-1.8025	2.57e-09	#N/A	#N/A	#N/A	#N/A	#N/A	#N/A	1.0967	1.26e-06	#N/A	#N/A	#N/A	#N/A	#N/A	#N/A
PXO_RS21170		membrane protein	2	#N/A	#N/A	#N/A	#N/A	#N/A	#N/A	#N/A	#N/A	#N/A	#N/A	0.68972	0.04606	#N/A	#N/A	0.67621	0.030696	#N/A	#N/A	#N/A	#N/A
PXO_RS21180		twitching motility protein PilT	2	#N/A	#N/A	#N/A	#N/A	#N/A	#N/A	#N/A	#N/A	#N/A	#N/A	#N/A	#N/A	#N/A	#N/A	0.79052	0.0089661	#N/A	#N/A	0.80176	0.0055799
PXO_RS21195		RNA helicase	2	#N/A	#N/A	#N/A	#N/A	#N/A	#N/A	#N/A	#N/A	#N/A	#N/A	#N/A	#N/A	-1.1129	0.0017072	-1.5905	2.86e-05	#N/A	#N/A	#N/A	#N/A
PXO_RS21310		ABC transporter permease	2	#N/A	#N/A	#N/A	#N/A	#N/A	#N/A	#N/A	#N/A	#N/A	#N/A	#N/A	#N/A	1.3367	0.031247	1.7344	0.0050412	#N/A	#N/A	#N/A	#N/A
PXO_RS21525		sorbosone dehydrogenase	2	#N/A	#N/A	#N/A	#N/A	#N/A	#N/A	#N/A	#N/A	#N/A	#N/A	#N/A	#N/A	0.72658	0.045228	0.90858	0.0029746	#N/A	#N/A	#N/A	#N/A
PXO_RS21560		amino acid dehydrogenase	2	#N/A	#N/A	#N/A	#N/A	#N/A	#N/A	#N/A	#N/A	#N/A	#N/A	#N/A	#N/A	#N/A	#N/A	0.62906	0.042841	#N/A	#N/A	0.67726	0.026023
PXO_RS21570		hypothetical protein	2	#N/A	#N/A	#N/A	#N/A	#N/A	#N/A	#N/A	#N/A	#N/A	#N/A	1.6644	0.033174	#N/A	#N/A	1.6109	0.00010397	#N/A	#N/A	#N/A	#N/A
PXO_RS21605		PhoP family transcriptional regulator	2	#N/A	#N/A	#N/A	#N/A	#N/A	#N/A	#N/A	#N/A	#N/A	#N/A	#N/A	#N/A	1.1856	9.06e-06	1.3917	2.66e-06	#N/A	#N/A	#N/A	#N/A
PXO_RS21660		hypothetical protein	2	-1.4457	0.018807	-1.5882	0.019565	#N/A	#N/A	#N/A	#N/A	#N/A	#N/A	#N/A	#N/A	#N/A	#N/A	#N/A	#N/A	#N/A	#N/A	#N/A	#N/A
PXO_RS21690		MULTISPECIES: FMN reductase	2	#N/A	#N/A	#N/A	#N/A	-1.7265	2.58e-08	#N/A	#N/A	#N/A	#N/A	#N/A	#N/A	0.57848	0.017652	#N/A	#N/A	#N/A	#N/A	#N/A	#N/A
PXO_RS21695		aldo/keto reductase	2	#N/A	#N/A	#N/A	#N/A	-1.3881	6.25e-05	#N/A	#N/A	#N/A	#N/A	#N/A	#N/A	0.87937	0.0004063	#N/A	#N/A	#N/A	#N/A	#N/A	#N/A
PXO_RS21715		hypothetical protein	2	#N/A	#N/A	#N/A	#N/A	-1.2587	0.0030373	#N/A	#N/A	#N/A	#N/A	#N/A	#N/A	-0.86874	0.010203	#N/A	#N/A	#N/A	#N/A	#N/A	#N/A
PXO_RS21725		amino acid transporter	2	#N/A	#N/A	#N/A	#N/A	#N/A	#N/A	#N/A	#N/A	#N/A	#N/A	#N/A	#N/A	-1.5489	3.69e-11	-0.79218	0.0069918	#N/A	#N/A	#N/A	#N/A
PXO_RS21795		hypothetical protein	2	#N/A	#N/A	#N/A	#N/A	-2.996	2.04e-13	#N/A	#N/A	#N/A	#N/A	#N/A	#N/A	-1.0406	0.0013037	#N/A	#N/A	#N/A	#N/A	#N/A	#N/A
PXO_RS21940		hypothetical protein	2	#N/A	#N/A	#N/A	#N/A	#N/A	#N/A	#N/A	#N/A	#N/A	#N/A	#N/A	#N/A	#N/A	#N/A	-1.2461	0.00015916	-1.1481	0.0028882	#N/A	#N/A
PXO_RS21955		hypothetical protein	2	#N/A	#N/A	#N/A	#N/A	#N/A	#N/A	#N/A	#N/A	#N/A	#N/A	#N/A	#N/A	#N/A	#N/A	-1.1515	0.00090616	-0.94319	0.029214	#N/A	#N/A
PXO_RS22100		glycerol acyltransferase	2	#N/A	#N/A	#N/A	#N/A	#N/A	#N/A	#N/A	#N/A	#N/A	#N/A	#N/A	#N/A	0.72755	0.023422	0.7937	0.029642	#N/A	#N/A	#N/A	#N/A
PXO_RS22240		hypothetical protein	2	#N/A	#N/A	#N/A	#N/A	#N/A	#N/A	#N/A	#N/A	#N/A	#N/A	#N/A	#N/A	#N/A	#N/A	0.80185	0.0075041	#N/A	#N/A	0.70693	0.02189
PXO_RS22425		hypothetical protein	2	#N/A	#N/A	#N/A	#N/A	#N/A	#N/A	#N/A	#N/A	#N/A	#N/A	1.1966	0.031093	1.7461	8.73e-07	#N/A	#N/A	#N/A	#N/A	#N/A	#N/A
PXO_RS22430	mgtE	MULTISPECIES: magnesium transporter	2	#N/A	#N/A	#N/A	#N/A	#N/A	#N/A	#N/A	#N/A	#N/A	#N/A	#N/A	#N/A	1.8827	1.2e-09	1.2373	0.015819	#N/A	#N/A	#N/A	#N/A
PXO_RS22445		glucose-6-phosphate 1-dehydrogenase	2	#N/A	#N/A	#N/A	#N/A	#N/A	#N/A	#N/A	#N/A	#N/A	#N/A	#N/A	#N/A	0.62024	0.022504	0.85088	0.0040225	#N/A	#N/A	#N/A	#N/A
PXO_RS22570		alpha/beta hydrolase	2	#N/A	#N/A	#N/A	#N/A	#N/A	#N/A	1.5489	0.0018636	#N/A	#N/A	#N/A	#N/A	3.8506	4.69e-37	#N/A	#N/A	#N/A	#N/A	#N/A	#N/A
PXO_RS22595		peptidase M20	2	#N/A	#N/A	#N/A	#N/A	#N/A	#N/A	#N/A	#N/A	#N/A	#N/A	#N/A	#N/A	-2.7937	3.1e-22	-0.66086	0.028873	#N/A	#N/A	#N/A	#N/A
PXO_RS22615		MULTISPECIES: entericidin	2	#N/A	#N/A	#N/A	#N/A	#N/A	#N/A	#N/A	#N/A	#N/A	#N/A	#N/A	#N/A	1.6389	1.86e-06	2.1832	0.0024343	#N/A	#N/A	#N/A	#N/A
PXO_RS22620		MULTISPECIES: entericidin	2	#N/A	#N/A	#N/A	#N/A	#N/A	#N/A	#N/A	#N/A	#N/A	#N/A	#N/A	#N/A	1.5976	0.0057156	1.5386	0.0027898	#N/A	#N/A	#N/A	#N/A
PXO_RS22720		hypothetical protein	2	#N/A	#N/A	#N/A	#N/A	-3.9622	3.36e-16	#N/A	#N/A	#N/A	#N/A	#N/A	#N/A	0.61952	0.017324	#N/A	#N/A	#N/A	#N/A	#N/A	#N/A
PXO_RS22725	katB	catalase	2	#N/A	#N/A	#N/A	#N/A	-4.0902	1.92e-13	#N/A	#N/A	#N/A	#N/A	#N/A	#N/A	0.8504	0.00015089	#N/A	#N/A	#N/A	#N/A	#N/A	#N/A
PXO_RS22770		iron-uptake factor	2	#N/A	#N/A	#N/A	#N/A	#N/A	#N/A	#N/A	#N/A	#N/A	#N/A	0.97779	0.013345	#N/A	#N/A	0.80676	0.010687	#N/A	#N/A	#N/A	#N/A
PXO_RS22790	hemB	delta-aminolevulinic acid dehydratase	2	#N/A	#N/A	#N/A	#N/A	#N/A	#N/A	#N/A	#N/A	#N/A	#N/A	#N/A	#N/A	-1.0455	1.14e-05	#N/A	#N/A	#N/A	#N/A	0.6326	0.049091
PXO_RS22985		sterol-binding protein	2	#N/A	#N/A	#N/A	#N/A	#N/A	#N/A	#N/A	#N/A	#N/A	#N/A	#N/A	#N/A	#N/A	#N/A	0.80608	0.022702	#N/A	#N/A	0.72129	0.047942
PXO_RS23025	dcp	dipeptidyl carboxypeptidase II	2	#N/A	#N/A	#N/A	#N/A	#N/A	#N/A	#N/A	#N/A	#N/A	#N/A	#N/A	#N/A	#N/A	#N/A	-0.81239	0.0099647	2.134	9.22e-15	#N/A	#N/A
PXO_RS23050		L-fucose mutarotase	2	#N/A	#N/A	#N/A	#N/A	#N/A	#N/A	#N/A	#N/A	#N/A	#N/A	#N/A	#N/A	-1.2521	2.98e-05	0.91648	0.0065415	#N/A	#N/A	#N/A	#N/A
PXO_RS23090		hypothetical protein	2	#N/A	#N/A	#N/A	#N/A	#N/A	#N/A	#N/A	#N/A	#N/A	#N/A	#N/A	#N/A	-0.94473	0.00036782	-0.94455	0.0026365	#N/A	#N/A	#N/A	#N/A
PXO_RS23095		NdvB protein	2	#N/A	#N/A	#N/A	#N/A	-1.2788	0.0032107	#N/A	#N/A	#N/A	#N/A	#N/A	#N/A	#N/A	#N/A	-0.94323	0.024704	#N/A	#N/A	#N/A	#N/A
PXO_RS23190		ABC transporter ATP-binding protein	2	#N/A	#N/A	#N/A	#N/A	#N/A	#N/A	#N/A	#N/A	0.8002	0.032503	0.89044	0.0035716	#N/A	#N/A	#N/A	#N/A	#N/A	#N/A	#N/A	#N/A
PXO_RS23195		ABC transporter permease	2	#N/A	#N/A	#N/A	#N/A	#N/A	#N/A	#N/A	#N/A	0.90406	0.015467	0.81732	0.0082666	#N/A	#N/A	#N/A	#N/A	#N/A	#N/A	#N/A	#N/A
PXO_RS23200	mlaD	outer membrane lipid asymmetry maintenance protein MlaD	2	#N/A	#N/A	#N/A	#N/A	#N/A	#N/A	#N/A	#N/A	1.0107	0.0027812	1.0261	0.00023394	#N/A	#N/A	#N/A	#N/A	#N/A	#N/A	#N/A	#N/A
PXO_RS23205		organic solvent ABC transporter	2	#N/A	#N/A	#N/A	#N/A	#N/A	#N/A	#N/A	#N/A	0.95196	0.0049039	1.5033	1.12e-07	#N/A	#N/A	#N/A	#N/A	#N/A	#N/A	#N/A	#N/A
PXO_RS23420		phenylalanine 4-monooxygenase	2	#N/A	#N/A	#N/A	#N/A	#N/A	#N/A	#N/A	#N/A	#N/A	#N/A	0.84496	0.0054784	#N/A	#N/A	-0.85219	0.0054831	#N/A	#N/A	#N/A	#N/A
PXO_RS23510		2-hydroxyhepta-2,4-diene-1,7-dioate isomerase	2	#N/A	#N/A	#N/A	#N/A	-0.80708	0.039879	#N/A	#N/A	#N/A	#N/A	0.75556	0.015131	#N/A	#N/A	#N/A	#N/A	#N/A	#N/A	#N/A	#N/A
PXO_RS23525		oxidoreductase	2	#N/A	#N/A	#N/A	#N/A	#N/A	#N/A	#N/A	#N/A	#N/A	#N/A	0.97088	0.002095	0.61251	0.0359	#N/A	#N/A	#N/A	#N/A	#N/A	#N/A
PXO_RS23540		hypothetical protein	2	#N/A	#N/A	#N/A	#N/A	#N/A	#N/A	#N/A	#N/A	#N/A	#N/A	#N/A	#N/A	2.4914	3.95e-07	2.1006	0.00055616	#N/A	#N/A	#N/A	#N/A
PXO_RS23635	rpmB	MULTISPECIES: 50S ribosomal protein L28	2	#N/A	#N/A	#N/A	#N/A	#N/A	#N/A	#N/A	#N/A	#N/A	#N/A	#N/A	#N/A	0.62802	0.0083436	-0.7876	0.029642	#N/A	#N/A	#N/A	#N/A
PXO_RS23745		membrane protein	2	#N/A	#N/A	#N/A	#N/A	#N/A	#N/A	#N/A	#N/A	#N/A	#N/A	0.7367	0.010526	#N/A	#N/A	0.57682	0.041608	#N/A	#N/A	#N/A	#N/A
PXO_RS23905		hypothetical protein	2	#N/A	#N/A	#N/A	#N/A	1.7284	0.0084918	#N/A	#N/A	#N/A	#N/A	#N/A	#N/A	#N/A	#N/A	#N/A	#N/A	#N/A	#N/A	1.5331	0.025128
PXO_RS23945		hypothetical protein	2	#N/A	#N/A	#N/A	#N/A	-2.2204	1.96e-09	#N/A	#N/A	#N/A	#N/A	#N/A	#N/A	#N/A	#N/A	#N/A	#N/A	#N/A	#N/A	0.76082	0.049184
PXO_RS23970		MFS transporter	2	#N/A	#N/A	#N/A	#N/A	#N/A	#N/A	#N/A	#N/A	#N/A	#N/A	#N/A	#N/A	1.4972	4.32e-08	1.0616	0.0019282	#N/A	#N/A	#N/A	#N/A
PXO_RS24000		glycerophosphoryl diester phosphodiesterase	2	#N/A	#N/A	#N/A	#N/A	-0.9863	0.0051761	#N/A	#N/A	#N/A	#N/A	#N/A	#N/A	#N/A	#N/A	-0.89161	0.0029666	#N/A	#N/A	#N/A	#N/A
PXO_RS24005		#N/A	2	#N/A	#N/A	#N/A	#N/A	#N/A	#N/A	#N/A	#N/A	#N/A	#N/A	#N/A	#N/A	5.2848	1.84e-74	-1.7465	0.028973	#N/A	#N/A	#N/A	#N/A
PXO_RS24010		phosphatase	2	#N/A	#N/A	#N/A	#N/A	#N/A	#N/A	#N/A	#N/A	#N/A	#N/A	#N/A	#N/A	2.5402	7.73e-28	-1.0454	0.00027131	#N/A	#N/A	#N/A	#N/A
PXO_RS24030		ribonuclease P protein component	2	#N/A	#N/A	#N/A	#N/A	#N/A	#N/A	#N/A	#N/A	#N/A	#N/A	#N/A	#N/A	#N/A	#N/A	-0.91643	0.0088707	#N/A	#N/A	-0.99691	0.0036366
PXO_RS24460		#N/A	2	#N/A	#N/A	#N/A	#N/A	#N/A	#N/A	#N/A	#N/A	#N/A	#N/A	#N/A	#N/A	-0.832465	0.0118123	-0.945153	0.00771951	#N/A	#N/A	#N/A	#N/A
PXO_RS00005	dnaA	chromosomal replication initiator protein DnaA	1	#N/A	#N/A	#N/A	#N/A	#N/A	#N/A	#N/A	#N/A	#N/A	#N/A	#N/A	#N/A	#N/A	#N/A	-0.80723	0.01022	#N/A	#N/A	#N/A	#N/A
PXO_RS00020	gyrB	DNA gyrase subunit B	1	#N/A	#N/A	#N/A	#N/A	#N/A	#N/A	#N/A	#N/A	#N/A	#N/A	#N/A	#N/A	-0.62814	0.014327	#N/A	#N/A	#N/A	#N/A	#N/A	#N/A
PXO_RS00025		membrane protein	1	#N/A	#N/A	#N/A	#N/A	#N/A	#N/A	#N/A	#N/A	#N/A	#N/A	#N/A	#N/A	-0.6673	0.044167	#N/A	#N/A	#N/A	#N/A	#N/A	#N/A
PXO_RS00040		cell envelope biogenesis protein TonB	1	#N/A	#N/A	#N/A	#N/A	#N/A	#N/A	#N/A	#N/A	#N/A	#N/A	#N/A	#N/A	#N/A	#N/A	#N/A	#N/A	#N/A	#N/A	-0.73169	0.015716
PXO_RS00135		TonB-dependent receptor	1	#N/A	#N/A	#N/A	#N/A	-5.5973	1.37e-08	#N/A	#N/A	#N/A	#N/A	#N/A	#N/A	#N/A	#N/A	#N/A	#N/A	#N/A	#N/A	#N/A	#N/A
PXO_RS00150		hypothetical protein	1	#N/A	#N/A	#N/A	#N/A	#N/A	#N/A	#N/A	#N/A	#N/A	#N/A	-1.0016	0.0018072	#N/A	#N/A	#N/A	#N/A	#N/A	#N/A	#N/A	#N/A
PXO_RS00175		ATPase	1	#N/A	#N/A	#N/A	#N/A	1.2308	0.0017798	#N/A	#N/A	#N/A	#N/A	#N/A	#N/A	#N/A	#N/A	#N/A	#N/A	#N/A	#N/A	#N/A	#N/A
PXO_RS00200		hypothetical protein	1	#N/A	#N/A	#N/A	#N/A	#N/A	#N/A	#N/A	#N/A	#N/A	#N/A	#N/A	#N/A	1.5208	0.0040888	#N/A	#N/A	#N/A	#N/A	#N/A	#N/A
PXO_RS00205		DNA mismatch repair protein MutT	1	#N/A	#N/A	#N/A	#N/A	#N/A	#N/A	#N/A	#N/A	#N/A	#N/A	#N/A	#N/A	1.0287	0.00050673	#N/A	#N/A	#N/A	#N/A	#N/A	#N/A
PXO_RS00340	sctS	MULTISPECIES: aldolase	1	#N/A	#N/A	#N/A	#N/A	2.0222	0.0014259	#N/A	#N/A	#N/A	#N/A	#N/A	#N/A	#N/A	#N/A	#N/A	#N/A	#N/A	#N/A	#N/A	#N/A
PXO_RS00440		transposase	1	#N/A	#N/A	#N/A	#N/A	#N/A	#N/A	#N/A	#N/A	#N/A	#N/A	#N/A	#N/A	#N/A	#N/A	1.9463	4.03e-06	#N/A	#N/A	#N/A	#N/A
PXO_RS00445		MULTISPECIES: hypothetical protein	1	#N/A	#N/A	#N/A	#N/A	#N/A	#N/A	#N/A	#N/A	#N/A	#N/A	#N/A	#N/A	#N/A	#N/A	1.3907	2.41e-08	#N/A	#N/A	#N/A	#N/A
PXO_RS00455		hypothetical protein	1	#N/A	#N/A	#N/A	#N/A	#N/A	#N/A	#N/A	#N/A	#N/A	#N/A	#N/A	#N/A	2.416	0.00024991	#N/A	#N/A	#N/A	#N/A	#N/A	#N/A
PXO_RS00475		membrane protein	1	#N/A	#N/A	#N/A	#N/A	#N/A	#N/A	#N/A	#N/A	#N/A	#N/A	#N/A	#N/A	#N/A	#N/A	0.79632	0.019561	#N/A	#N/A	#N/A	#N/A
PXO_RS00480		glycosyl hydrolase	1	#N/A	#N/A	#N/A	#N/A	#N/A	#N/A	#N/A	#N/A	#N/A	#N/A	#N/A	#N/A	#N/A	#N/A	-0.67165	0.048148	#N/A	#N/A	#N/A	#N/A
PXO_RS00520	glgX	glycogen debranching protein	1	#N/A	#N/A	#N/A	#N/A	#N/A	#N/A	#N/A	#N/A	#N/A	#N/A	#N/A	#N/A	0.74197	0.0017951	#N/A	#N/A	#N/A	#N/A	#N/A	#N/A
PXO_RS00525		NAD-dependent dehydratase	1	#N/A	#N/A	#N/A	#N/A	#N/A	#N/A	#N/A	#N/A	#N/A	#N/A	#N/A	#N/A	0.71659	0.025098	#N/A	#N/A	#N/A	#N/A	#N/A	#N/A
PXO_RS00540		hypothetical protein	1	#N/A	#N/A	#N/A	#N/A	#N/A	#N/A	#N/A	#N/A	#N/A	#N/A	#N/A	#N/A	2.6523	0.00055854	#N/A	#N/A	#N/A	#N/A	#N/A	#N/A
PXO_RS00550		type IV secretion protein Rhs	1	#N/A	#N/A	#N/A	#N/A	#N/A	#N/A	#N/A	#N/A	#N/A	#N/A	#N/A	#N/A	#N/A	#N/A	-0.98721	0.0092612	#N/A	#N/A	#N/A	#N/A
PXO_RS00670		ABC transporter ATP-binding protein	1	#N/A	#N/A	#N/A	#N/A	#N/A	#N/A	#N/A	#N/A	#N/A	#N/A	#N/A	#N/A	0.71397	0.020537	#N/A	#N/A	#N/A	#N/A	#N/A	#N/A
PXO_RS00675		membrane protein	1	#N/A	#N/A	#N/A	#N/A	#N/A	#N/A	#N/A	#N/A	#N/A	#N/A	#N/A	#N/A	0.93076	0.0011364	#N/A	#N/A	#N/A	#N/A	#N/A	#N/A
PXO_RS00710		hemolysin III	1	#N/A	#N/A	#N/A	#N/A	#N/A	#N/A	#N/A	#N/A	#N/A	#N/A	#N/A	#N/A	1.9084	1.31e-12	#N/A	#N/A	#N/A	#N/A	#N/A	#N/A
PXO_RS00730		xylose repressor	1	#N/A	#N/A	#N/A	#N/A	#N/A	#N/A	#N/A	#N/A	#N/A	#N/A	#N/A	#N/A	2.613	9.17e-24	#N/A	#N/A	#N/A	#N/A	#N/A	#N/A
PXO_RS00755		MULTISPECIES: hypothetical protein	1	#N/A	#N/A	#N/A	#N/A	#N/A	#N/A	#N/A	#N/A	#N/A	#N/A	#N/A	#N/A	1.4822	3.72e-05	#N/A	#N/A	#N/A	#N/A	#N/A	#N/A
PXO_RS00770	gltB	glutamate synthase subunit alpha	1	#N/A	#N/A	#N/A	#N/A	#N/A	#N/A	#N/A	#N/A	#N/A	#N/A	#N/A	#N/A	#N/A	#N/A	-0.81142	0.0039199	#N/A	#N/A	#N/A	#N/A
PXO_RS00775		glutamate synthase subunit beta	1	#N/A	#N/A	#N/A	#N/A	#N/A	#N/A	#N/A	#N/A	#N/A	#N/A	#N/A	#N/A	#N/A	#N/A	-0.71831	0.017436	#N/A	#N/A	#N/A	#N/A
PXO_RS00850	glgB	glycogen branching protein	1	#N/A	#N/A	#N/A	#N/A	#N/A	#N/A	#N/A	#N/A	#N/A	#N/A	#N/A	#N/A	0.55237	0.044379	#N/A	#N/A	#N/A	#N/A	#N/A	#N/A
PXO_RS00855	treS	alpha-amylase	1	#N/A	#N/A	#N/A	#N/A	#N/A	#N/A	#N/A	#N/A	#N/A	#N/A	#N/A	#N/A	0.76973	0.0016809	#N/A	#N/A	#N/A	#N/A	#N/A	#N/A
PXO_RS00920		beta-N-acetylglucosaminidase	1	#N/A	#N/A	#N/A	#N/A	#N/A	#N/A	#N/A	#N/A	#N/A	#N/A	#N/A	#N/A	#N/A	#N/A	#N/A	#N/A	#N/A	#N/A	0.68986	0.032464
PXO_RS00930		hypothetical protein	1	#N/A	#N/A	#N/A	#N/A	2.0754	6.1e-09	#N/A	#N/A	#N/A	#N/A	#N/A	#N/A	#N/A	#N/A	#N/A	#N/A	#N/A	#N/A	#N/A	#N/A
PXO_RS00940	speE	polyamine aminopropyltransferase	1	#N/A	#N/A	#N/A	#N/A	#N/A	#N/A	#N/A	#N/A	#N/A	#N/A	#N/A	#N/A	1.6445	8.75e-13	#N/A	#N/A	#N/A	#N/A	#N/A	#N/A
PXO_RS00945	speA	arginine decarboxylase	1	#N/A	#N/A	#N/A	#N/A	#N/A	#N/A	#N/A	#N/A	#N/A	#N/A	#N/A	#N/A	1.6827	1.39e-13	#N/A	#N/A	#N/A	#N/A	#N/A	#N/A
PXO_RS01000	mnmG	tRNA uridine 5-carboxymethylaminomethyl modification protein	1	#N/A	#N/A	#N/A	#N/A	#N/A	#N/A	#N/A	#N/A	#N/A	#N/A	#N/A	#N/A	#N/A	#N/A	-0.66768	0.036496	#N/A	#N/A	#N/A	#N/A
PXO_RS01020		hypothetical protein	1	#N/A	#N/A	#N/A	#N/A	#N/A	#N/A	#N/A	#N/A	#N/A	#N/A	#N/A	#N/A	0.89203	0.0014444	#N/A	#N/A	#N/A	#N/A	#N/A	#N/A
PXO_RS01025	lpxO	aspartyl/asparaginyl beta-hydroxylase	1	#N/A	#N/A	#N/A	#N/A	0.86539	0.03332	#N/A	#N/A	#N/A	#N/A	#N/A	#N/A	#N/A	#N/A	#N/A	#N/A	#N/A	#N/A	#N/A	#N/A
PXO_RS01070		thymidine kinase	1	#N/A	#N/A	#N/A	#N/A	#N/A	#N/A	#N/A	#N/A	#N/A	#N/A	#N/A	#N/A	-0.84231	0.0067816	#N/A	#N/A	#N/A	#N/A	#N/A	#N/A
PXO_RS01090		acid phosphatase	1	#N/A	#N/A	#N/A	#N/A	#N/A	#N/A	#N/A	#N/A	#N/A	#N/A	#N/A	#N/A	0.69447	0.011235	#N/A	#N/A	#N/A	#N/A	#N/A	#N/A
PXO_RS01135		MULTISPECIES: hypothetical protein	1	#N/A	#N/A	#N/A	#N/A	#N/A	#N/A	#N/A	#N/A	#N/A	#N/A	#N/A	#N/A	0.7061	0.01665	#N/A	#N/A	#N/A	#N/A	#N/A	#N/A
PXO_RS01185		hypothetical protein	1	#N/A	#N/A	#N/A	#N/A	#N/A	#N/A	#N/A	#N/A	#N/A	#N/A	#N/A	#N/A	#N/A	#N/A	#N/A	#N/A	2.6974	2.34e-13	#N/A	#N/A
PXO_RS01195		aminotransferase	1	#N/A	#N/A	#N/A	#N/A	#N/A	#N/A	#N/A	#N/A	#N/A	#N/A	#N/A	#N/A	0.93774	8e-05	#N/A	#N/A	#N/A	#N/A	#N/A	#N/A
PXO_RS01240		MFS transporter	1	#N/A	#N/A	#N/A	#N/A	#N/A	#N/A	#N/A	#N/A	#N/A	#N/A	#N/A	#N/A	-0.93578	0.00011726	#N/A	#N/A	#N/A	#N/A	#N/A	#N/A
PXO_RS01250		malate permease	1	#N/A	#N/A	#N/A	#N/A	#N/A	#N/A	#N/A	#N/A	#N/A	#N/A	#N/A	#N/A	#N/A	#N/A	0.77528	0.036604	#N/A	#N/A	#N/A	#N/A
PXO_RS01260		phosphoglycerate mutase	1	#N/A	#N/A	#N/A	#N/A	#N/A	#N/A	#N/A	#N/A	#N/A	#N/A	#N/A	#N/A	#N/A	#N/A	0.95345	0.0020535	#N/A	#N/A	#N/A	#N/A
PXO_RS01295		hypothetical protein	1	#N/A	#N/A	#N/A	#N/A	#N/A	#N/A	#N/A	#N/A	#N/A	#N/A	#N/A	#N/A	-0.59314	0.040085	#N/A	#N/A	#N/A	#N/A	#N/A	#N/A
PXO_RS01300		hypothetical protein	1	#N/A	#N/A	#N/A	#N/A	#N/A	#N/A	#N/A	#N/A	#N/A	#N/A	#N/A	#N/A	#N/A	#N/A	#N/A	#N/A	#N/A	#N/A	0.75868	0.0073974
PXO_RS01310		hypothetical protein	1	#N/A	#N/A	#N/A	#N/A	-1.1743	0.0009454	#N/A	#N/A	#N/A	#N/A	#N/A	#N/A	#N/A	#N/A	#N/A	#N/A	#N/A	#N/A	#N/A	#N/A
PXO_RS01315		undecaprenyl-diphosphatase	1	#N/A	#N/A	#N/A	#N/A	#N/A	#N/A	#N/A	#N/A	#N/A	#N/A	#N/A	#N/A	#N/A	#N/A	-0.95943	0.0016002	#N/A	#N/A	#N/A	#N/A
PXO_RS01335		two-component system sensor histidine kinase	1	#N/A	#N/A	#N/A	#N/A	-0.76615	0.049991	#N/A	#N/A	#N/A	#N/A	#N/A	#N/A	#N/A	#N/A	#N/A	#N/A	#N/A	#N/A	#N/A	#N/A
PXO_RS01365		microcystin dependent protein	1	#N/A	#N/A	#N/A	#N/A	#N/A	#N/A	#N/A	#N/A	#N/A	#N/A	#N/A	#N/A	1.07	0.034072	#N/A	#N/A	#N/A	#N/A	#N/A	#N/A
PXO_RS01390	recC	exodeoxyribonuclease V subunit gamma	1	#N/A	#N/A	#N/A	#N/A	#N/A	#N/A	#N/A	#N/A	#N/A	#N/A	#N/A	#N/A	#N/A	#N/A	1.0176	0.00078705	#N/A	#N/A	#N/A	#N/A
PXO_RS01395	recB	exodeoxyribonuclease V subunit beta	1	#N/A	#N/A	#N/A	#N/A	#N/A	#N/A	#N/A	#N/A	#N/A	#N/A	#N/A	#N/A	#N/A	#N/A	1.0654	0.00047306	#N/A	#N/A	#N/A	#N/A
PXO_RS01400	recD	exodeoxyribonuclease V subunit alpha	1	#N/A	#N/A	#N/A	#N/A	#N/A	#N/A	#N/A	#N/A	#N/A	#N/A	#N/A	#N/A	#N/A	#N/A	0.98917	0.0046136	#N/A	#N/A	#N/A	#N/A
PXO_RS01405		plasmid maintenance system killer protein	1	#N/A	#N/A	#N/A	#N/A	#N/A	#N/A	#N/A	#N/A	#N/A	#N/A	#N/A	#N/A	1.0484	0.0046495	#N/A	#N/A	#N/A	#N/A	#N/A	#N/A
PXO_RS01420		hypothetical protein	1	#N/A	#N/A	#N/A	#N/A	#N/A	#N/A	#N/A	#N/A	#N/A	#N/A	#N/A	#N/A	#N/A	#N/A	1.2867	0.00018388	#N/A	#N/A	#N/A	#N/A
PXO_RS01430		hypothetical protein	1	#N/A	#N/A	#N/A	#N/A	1.2468	0.0025692	#N/A	#N/A	#N/A	#N/A	#N/A	#N/A	#N/A	#N/A	#N/A	#N/A	#N/A	#N/A	#N/A	#N/A
PXO_RS01455		hypothetical protein	1	#N/A	#N/A	#N/A	#N/A	#N/A	#N/A	#N/A	#N/A	#N/A	#N/A	#N/A	#N/A	-0.85563	0.0078711	#N/A	#N/A	#N/A	#N/A	#N/A	#N/A
PXO_RS01485		hypothetical protein	1	#N/A	#N/A	#N/A	#N/A	#N/A	#N/A	#N/A	#N/A	#N/A	#N/A	#N/A	#N/A	#N/A	#N/A	#N/A	#N/A	2.3734	9.2e-16	#N/A	#N/A
PXO_RS01490		MULTISPECIES: organic hydroperoxide resistance protein	1	#N/A	#N/A	#N/A	#N/A	-0.88091	0.015612	#N/A	#N/A	#N/A	#N/A	#N/A	#N/A	#N/A	#N/A	#N/A	#N/A	#N/A	#N/A	#N/A	#N/A
PXO_RS01495		MarR family transcriptional regulator	1	#N/A	#N/A	#N/A	#N/A	#N/A	#N/A	#N/A	#N/A	#N/A	#N/A	#N/A	#N/A	#N/A	#N/A	#N/A	#N/A	#N/A	#N/A	0.7702	0.045435
PXO_RS01530		oxidoreductase	1	#N/A	#N/A	#N/A	#N/A	#N/A	#N/A	#N/A	#N/A	#N/A	#N/A	#N/A	#N/A	-1.489	6.55e-08	#N/A	#N/A	#N/A	#N/A	#N/A	#N/A
PXO_RS01570		transposase	1	#N/A	#N/A	#N/A	#N/A	#N/A	#N/A	#N/A	#N/A	#N/A	#N/A	#N/A	#N/A	#N/A	#N/A	-2.0332	0.044876	#N/A	#N/A	#N/A	#N/A
PXO_RS01580		transporter	1	#N/A	#N/A	#N/A	#N/A	#N/A	#N/A	#N/A	#N/A	#N/A	#N/A	#N/A	#N/A	-3.365	5.31e-44	#N/A	#N/A	#N/A	#N/A	#N/A	#N/A
PXO_RS01695	hemH	ferrochelatase	1	#N/A	#N/A	#N/A	#N/A	#N/A	#N/A	#N/A	#N/A	#N/A	#N/A	0.7053	0.045942	#N/A	#N/A	#N/A	#N/A	#N/A	#N/A	#N/A	#N/A
PXO_RS01720		membrane protein	1	#N/A	#N/A	#N/A	#N/A	#N/A	#N/A	#N/A	#N/A	#N/A	#N/A	#N/A	#N/A	#N/A	#N/A	#N/A	#N/A	0.79675	0.042913	#N/A	#N/A
PXO_RS01725		MULTISPECIES: glutamine amidotransferase	1	#N/A	#N/A	#N/A	#N/A	#N/A	#N/A	#N/A	#N/A	#N/A	#N/A	#N/A	#N/A	#N/A	#N/A	1.5683	3.31e-09	#N/A	#N/A	#N/A	#N/A
PXO_RS01775		ATPase	1	#N/A	#N/A	#N/A	#N/A	#N/A	#N/A	#N/A	#N/A	#N/A	#N/A	#N/A	#N/A	#N/A	#N/A	-0.99204	0.019092	#N/A	#N/A	#N/A	#N/A
PXO_RS01855		isovaleryl-CoA dehydrogenase	1	#N/A	#N/A	#N/A	#N/A	#N/A	#N/A	#N/A	#N/A	#N/A	#N/A	0.75205	0.027916	#N/A	#N/A	#N/A	#N/A	#N/A	#N/A	#N/A	#N/A
PXO_RS01935	puuE	chitin deacetylase	1	#N/A	#N/A	#N/A	#N/A	#N/A	#N/A	#N/A	#N/A	#N/A	#N/A	1.692	8.62e-05	#N/A	#N/A	#N/A	#N/A	#N/A	#N/A	#N/A	#N/A
PXO_RS01940		aminotransferase V	1	#N/A	#N/A	#N/A	#N/A	#N/A	#N/A	#N/A	#N/A	#N/A	#N/A	1.5855	2.56e-06	#N/A	#N/A	#N/A	#N/A	#N/A	#N/A	#N/A	#N/A
PXO_RS01945		#N/A	1	#N/A	#N/A	#N/A	#N/A	#N/A	#N/A	#N/A	#N/A	#N/A	#N/A	2.2906	3e-12	#N/A	#N/A	#N/A	#N/A	#N/A	#N/A	#N/A	#N/A
PXO_RS01985		gas vesicle protein	1	#N/A	#N/A	#N/A	#N/A	-1.0146	0.0048999	#N/A	#N/A	#N/A	#N/A	#N/A	#N/A	#N/A	#N/A	#N/A	#N/A	#N/A	#N/A	#N/A	#N/A
PXO_RS02080		MULTISPECIES: 5-methyltetrahydropteroyltriglutamate--homocysteine methyltransferase	1	#N/A	#N/A	#N/A	#N/A	#N/A	#N/A	#N/A	#N/A	#N/A	#N/A	#N/A	#N/A	-3.7083	7.97e-05	#N/A	#N/A	#N/A	#N/A	#N/A	#N/A
PXO_RS02105		HxlR family transcriptional regulator	1	#N/A	#N/A	#N/A	#N/A	1.3178	0.0084225	#N/A	#N/A	#N/A	#N/A	#N/A	#N/A	#N/A	#N/A	#N/A	#N/A	#N/A	#N/A	#N/A	#N/A
PXO_RS02135		peptidase S9	1	#N/A	#N/A	#N/A	#N/A	#N/A	#N/A	#N/A	#N/A	#N/A	#N/A	#N/A	#N/A	#N/A	#N/A	#N/A	#N/A	1.6248	3.62e-08	#N/A	#N/A
PXO_RS02140		AMP-ligase	1	#N/A	#N/A	#N/A	#N/A	#N/A	#N/A	#N/A	#N/A	#N/A	#N/A	#N/A	#N/A	#N/A	#N/A	2.4218	4.66e-15	#N/A	#N/A	#N/A	#N/A
PXO_RS02150		pteridine-dependent deoxygenase like protein	1	#N/A	#N/A	#N/A	#N/A	#N/A	#N/A	#N/A	#N/A	#N/A	#N/A	#N/A	#N/A	-0.74988	0.0060062	#N/A	#N/A	#N/A	#N/A	#N/A	#N/A
PXO_RS02155		hydroxylase	1	#N/A	#N/A	#N/A	#N/A	#N/A	#N/A	#N/A	#N/A	#N/A	#N/A	#N/A	#N/A	-0.78734	0.0017443	#N/A	#N/A	#N/A	#N/A	#N/A	#N/A
PXO_RS02185		fatty acyl CoA synthetase	1	#N/A	#N/A	#N/A	#N/A	#N/A	#N/A	#N/A	#N/A	#N/A	#N/A	#N/A	#N/A	#N/A	#N/A	1.2623	6.11e-05	#N/A	#N/A	#N/A	#N/A
PXO_RS02205		pathogenicity protein	1	#N/A	#N/A	#N/A	#N/A	#N/A	#N/A	#N/A	#N/A	#N/A	#N/A	#N/A	#N/A	-0.70263	0.0057267	#N/A	#N/A	#N/A	#N/A	#N/A	#N/A
PXO_RS02210		membrane protein	1	#N/A	#N/A	#N/A	#N/A	#N/A	#N/A	#N/A	#N/A	#N/A	#N/A	#N/A	#N/A	-0.86922	0.0012683	#N/A	#N/A	#N/A	#N/A	#N/A	#N/A
PXO_RS02245	ftsE	cell division protein FtsE	1	#N/A	#N/A	#N/A	#N/A	#N/A	#N/A	#N/A	#N/A	#N/A	#N/A	#N/A	#N/A	-0.59181	0.046685	#N/A	#N/A	#N/A	#N/A	#N/A	#N/A
PXO_RS02275		pyridine nucleotide-disulfide oxidoreductase	1	#N/A	#N/A	#N/A	#N/A	#N/A	#N/A	#N/A	#N/A	#N/A	#N/A	1.209	0.00018257	#N/A	#N/A	#N/A	#N/A	#N/A	#N/A	#N/A	#N/A
PXO_RS02330		hypothetical protein	1	#N/A	#N/A	#N/A	#N/A	#N/A	#N/A	#N/A	#N/A	#N/A	#N/A	#N/A	#N/A	-1.2265	0.012197	#N/A	#N/A	#N/A	#N/A	#N/A	#N/A
PXO_RS02355		hypothetical protein	1	#N/A	#N/A	#N/A	#N/A	#N/A	#N/A	#N/A	#N/A	#N/A	#N/A	#N/A	#N/A	#N/A	#N/A	1.2732	0.040426	#N/A	#N/A	#N/A	#N/A
PXO_RS02400		peptidase S53	1	#N/A	#N/A	#N/A	#N/A	#N/A	#N/A	#N/A	#N/A	#N/A	#N/A	#N/A	#N/A	1.1887	0.026166	#N/A	#N/A	#N/A	#N/A	#N/A	#N/A
PXO_RS02415		#N/A	1	#N/A	#N/A	#N/A	#N/A	#N/A	#N/A	#N/A	#N/A	#N/A	#N/A	#N/A	#N/A	#N/A	#N/A	1.6027	0.0071468	#N/A	#N/A	#N/A	#N/A
PXO_RS02445		IcfG protein	1	#N/A	#N/A	#N/A	#N/A	#N/A	#N/A	#N/A	#N/A	#N/A	#N/A	#N/A	#N/A	-1.0215	0.0053435	#N/A	#N/A	#N/A	#N/A	#N/A	#N/A
PXO_RS02450		hypothetical protein	1	#N/A	#N/A	#N/A	#N/A	#N/A	#N/A	#N/A	#N/A	#N/A	#N/A	#N/A	#N/A	2.3607	3.88e-12	#N/A	#N/A	#N/A	#N/A	#N/A	#N/A
PXO_RS02500		hypothetical protein	1	#N/A	#N/A	#N/A	#N/A	#N/A	#N/A	#N/A	#N/A	#N/A	#N/A	#N/A	#N/A	4.2235	1.05e-32	#N/A	#N/A	#N/A	#N/A	#N/A	#N/A
PXO_RS02515	aceE	pyruvate dehydrogenase	1	#N/A	#N/A	#N/A	#N/A	#N/A	#N/A	#N/A	#N/A	#N/A	#N/A	#N/A	#N/A	#N/A	#N/A	-0.79432	0.042577	#N/A	#N/A	#N/A	#N/A
PXO_RS02535		hypothetical protein	1	#N/A	#N/A	#N/A	#N/A	#N/A	#N/A	#N/A	#N/A	#N/A	#N/A	#N/A	#N/A	0.63892	0.008998	#N/A	#N/A	#N/A	#N/A	#N/A	#N/A
PXO_RS02540	polA	DNA polymerase I	1	#N/A	#N/A	#N/A	#N/A	#N/A	#N/A	#N/A	#N/A	#N/A	#N/A	#N/A	#N/A	-0.59009	0.027814	#N/A	#N/A	#N/A	#N/A	#N/A	#N/A
PXO_RS02605		MarR family transcriptional regulator	1	#N/A	#N/A	#N/A	#N/A	#N/A	#N/A	#N/A	#N/A	#N/A	#N/A	#N/A	#N/A	#N/A	#N/A	0.7927	0.03699	#N/A	#N/A	#N/A	#N/A
PXO_RS02625		peptide synthase	1	#N/A	#N/A	#N/A	#N/A	#N/A	#N/A	#N/A	#N/A	#N/A	#N/A	#N/A	#N/A	-1.0281	0.00046973	#N/A	#N/A	#N/A	#N/A	#N/A	#N/A
PXO_RS02635		alpha/beta hydrolase	1	#N/A	#N/A	#N/A	#N/A	#N/A	#N/A	#N/A	#N/A	#N/A	#N/A	#N/A	#N/A	-0.78226	0.0080796	#N/A	#N/A	#N/A	#N/A	#N/A	#N/A
PXO_RS02640		hypothetical protein	1	#N/A	#N/A	#N/A	#N/A	#N/A	#N/A	#N/A	#N/A	#N/A	#N/A	#N/A	#N/A	-0.71359	0.01121	#N/A	#N/A	#N/A	#N/A	#N/A	#N/A
PXO_RS02645		methyltransferase	1	#N/A	#N/A	#N/A	#N/A	#N/A	#N/A	#N/A	#N/A	#N/A	#N/A	#N/A	#N/A	-0.73766	0.013272	#N/A	#N/A	#N/A	#N/A	#N/A	#N/A
PXO_RS02655		3-oxoacyl-ACP synthase	1	#N/A	#N/A	#N/A	#N/A	#N/A	#N/A	#N/A	#N/A	#N/A	#N/A	#N/A	#N/A	#N/A	#N/A	-0.68256	0.033971	#N/A	#N/A	#N/A	#N/A
PXO_RS02665		hypothetical protein	1	#N/A	#N/A	#N/A	#N/A	#N/A	#N/A	#N/A	#N/A	#N/A	#N/A	#N/A	#N/A	#N/A	#N/A	#N/A	#N/A	5.2257	6.62e-23	#N/A	#N/A
PXO_RS02690		sigma-54-dependent Fis family transcriptional regulator	1	#N/A	#N/A	#N/A	#N/A	#N/A	#N/A	#N/A	#N/A	#N/A	#N/A	#N/A	#N/A	#N/A	#N/A	0.96051	0.00080857	#N/A	#N/A	#N/A	#N/A
PXO_RS02700	poxB	pyruvate dehydrogenase	1	#N/A	#N/A	#N/A	#N/A	#N/A	#N/A	#N/A	#N/A	#N/A	#N/A	#N/A	#N/A	#N/A	#N/A	1.1511	4.08e-05	#N/A	#N/A	#N/A	#N/A
PXO_RS02705		hypothetical protein	1	#N/A	#N/A	#N/A	#N/A	#N/A	#N/A	#N/A	#N/A	#N/A	#N/A	1.7332	0.0011842	#N/A	#N/A	#N/A	#N/A	#N/A	#N/A	#N/A	#N/A
PXO_RS02710		glycerol-3-phosphate dehydrogenase	1	#N/A	#N/A	#N/A	#N/A	#N/A	#N/A	#N/A	#N/A	#N/A	#N/A	#N/A	#N/A	#N/A	#N/A	#N/A	#N/A	#N/A	#N/A	-0.68071	0.033765
PXO_RS02725		hypothetical protein	1	#N/A	#N/A	#N/A	#N/A	#N/A	#N/A	#N/A	#N/A	#N/A	#N/A	#N/A	#N/A	0.88755	0.0040645	#N/A	#N/A	#N/A	#N/A	#N/A	#N/A
PXO_RS02730		thioesterase	1	#N/A	#N/A	#N/A	#N/A	#N/A	#N/A	#N/A	#N/A	#N/A	#N/A	#N/A	#N/A	1.3698	2.61e-08	#N/A	#N/A	#N/A	#N/A	#N/A	#N/A
PXO_RS02750		hypothetical protein	1	#N/A	#N/A	#N/A	#N/A	#N/A	#N/A	#N/A	#N/A	#N/A	#N/A	#N/A	#N/A	#N/A	#N/A	1.035	0.037991	#N/A	#N/A	#N/A	#N/A
PXO_RS02775		N-acyl-L-amino acid amidohydrolase	1	#N/A	#N/A	#N/A	#N/A	#N/A	#N/A	#N/A	#N/A	#N/A	#N/A	#N/A	#N/A	#N/A	#N/A	1.1482	0.0022081	#N/A	#N/A	#N/A	#N/A
PXO_RS02810		hypothetical protein	1	#N/A	#N/A	#N/A	#N/A	#N/A	#N/A	#N/A	#N/A	#N/A	#N/A	#N/A	#N/A	-0.70737	0.010227	#N/A	#N/A	#N/A	#N/A	#N/A	#N/A
PXO_RS02815		isocitrate dehydrogenase	1	#N/A	#N/A	#N/A	#N/A	#N/A	#N/A	#N/A	#N/A	#N/A	#N/A	#N/A	#N/A	#N/A	#N/A	-0.73444	0.015098	#N/A	#N/A	#N/A	#N/A
PXO_RS02850		Asp/Glu/hydantoin racemase	1	#N/A	#N/A	#N/A	#N/A	#N/A	#N/A	#N/A	#N/A	#N/A	#N/A	#N/A	#N/A	#N/A	#N/A	-0.9015	0.0085007	#N/A	#N/A	#N/A	#N/A
PXO_RS02855	trpD	anthranilate phosphoribosyltransferase	1	#N/A	#N/A	#N/A	#N/A	#N/A	#N/A	#N/A	#N/A	#N/A	#N/A	#N/A	#N/A	-0.63359	0.032747	#N/A	#N/A	#N/A	#N/A	#N/A	#N/A
PXO_RS02875	speD	MULTISPECIES: S-adenosylmethionine decarboxylase proenzyme	1	#N/A	#N/A	#N/A	#N/A	#N/A	#N/A	#N/A	#N/A	#N/A	#N/A	#N/A	#N/A	#N/A	#N/A	-0.67123	0.035773	#N/A	#N/A	#N/A	#N/A
PXO_RS02880		membrane protein	1	#N/A	#N/A	#N/A	#N/A	#N/A	#N/A	#N/A	#N/A	#N/A	#N/A	#N/A	#N/A	0.76988	0.042912	#N/A	#N/A	#N/A	#N/A	#N/A	#N/A
PXO_RS02890	rplM	50S ribosomal protein L13	1	#N/A	#N/A	#N/A	#N/A	#N/A	#N/A	#N/A	#N/A	#N/A	#N/A	#N/A	#N/A	#N/A	#N/A	-0.68754	0.03141	#N/A	#N/A	#N/A	#N/A
PXO_RS02915		bacterioferritin	1	#N/A	#N/A	#N/A	#N/A	#N/A	#N/A	#N/A	#N/A	#N/A	#N/A	#N/A	#N/A	1.0364	0.0075913	#N/A	#N/A	#N/A	#N/A	#N/A	#N/A
PXO_RS02920	bfr	MULTISPECIES: bacterioferritin	1	#N/A	#N/A	#N/A	#N/A	#N/A	#N/A	#N/A	#N/A	#N/A	#N/A	#N/A	#N/A	-0.80134	0.00091363	#N/A	#N/A	#N/A	#N/A	#N/A	#N/A
PXO_RS02950	coxB	cytochrome B5	1	#N/A	#N/A	#N/A	#N/A	#N/A	#N/A	#N/A	#N/A	#N/A	#N/A	#N/A	#N/A	-0.67682	0.0093157	#N/A	#N/A	#N/A	#N/A	#N/A	#N/A
PXO_RS02955	ctaD	cytochrome oxidase subunit I	1	#N/A	#N/A	#N/A	#N/A	#N/A	#N/A	#N/A	#N/A	#N/A	#N/A	#N/A	#N/A	-1.1781	3.32e-07	#N/A	#N/A	#N/A	#N/A	#N/A	#N/A
PXO_RS02965		cysteine ABC transporter substrate-binding protein	1	#N/A	#N/A	#N/A	#N/A	#N/A	#N/A	#N/A	#N/A	#N/A	#N/A	#N/A	#N/A	-1.1625	6.49e-06	#N/A	#N/A	#N/A	#N/A	#N/A	#N/A
PXO_RS02970		MFS transporter	1	#N/A	#N/A	#N/A	#N/A	#N/A	#N/A	#N/A	#N/A	#N/A	#N/A	#N/A	#N/A	-1.1225	3.14e-06	#N/A	#N/A	#N/A	#N/A	#N/A	#N/A
PXO_RS02980		membrane protein	1	#N/A	#N/A	#N/A	#N/A	#N/A	#N/A	#N/A	#N/A	#N/A	#N/A	#N/A	#N/A	-1.8626	0.010632	#N/A	#N/A	#N/A	#N/A	#N/A	#N/A
PXO_RS02985		hypothetical protein	1	#N/A	#N/A	#N/A	#N/A	#N/A	#N/A	#N/A	#N/A	#N/A	#N/A	#N/A	#N/A	-1.6832	0.0015526	#N/A	#N/A	#N/A	#N/A	#N/A	#N/A
PXO_RS02990		cytochrome oxidase assembly protein	1	#N/A	#N/A	#N/A	#N/A	#N/A	#N/A	#N/A	#N/A	#N/A	#N/A	#N/A	#N/A	-1.8433	0.00020263	#N/A	#N/A	#N/A	#N/A	#N/A	#N/A
PXO_RS02995		MULTISPECIES: protoheme IX farnesyltransferase	1	#N/A	#N/A	#N/A	#N/A	#N/A	#N/A	#N/A	#N/A	#N/A	#N/A	#N/A	#N/A	-1.1582	0.0030257	#N/A	#N/A	#N/A	#N/A	#N/A	#N/A
PXO_RS03105		hypothetical protein	1	#N/A	#N/A	#N/A	#N/A	#N/A	#N/A	#N/A	#N/A	#N/A	#N/A	#N/A	#N/A	#N/A	#N/A	#N/A	#N/A	#N/A	#N/A	0.73766	0.042053
PXO_RS03125		peptide deformylase	1	#N/A	#N/A	#N/A	#N/A	#N/A	#N/A	#N/A	#N/A	#N/A	#N/A	#N/A	#N/A	-0.83047	0.0010621	#N/A	#N/A	#N/A	#N/A	#N/A	#N/A
PXO_RS03130		methionyl-tRNA formyltransferase	1	#N/A	#N/A	#N/A	#N/A	#N/A	#N/A	#N/A	#N/A	#N/A	#N/A	#N/A	#N/A	-0.61157	0.04518	#N/A	#N/A	#N/A	#N/A	#N/A	#N/A
PXO_RS03170	ribA	GTP cyclohydrolase	1	#N/A	#N/A	#N/A	#N/A	#N/A	#N/A	#N/A	#N/A	#N/A	#N/A	#N/A	#N/A	#N/A	#N/A	#N/A	#N/A	#N/A	#N/A	0.86994	0.0015416
PXO_RS03180		lauroyl acyltransferase	1	#N/A	#N/A	#N/A	#N/A	#N/A	#N/A	#N/A	#N/A	#N/A	#N/A	#N/A	#N/A	-0.67918	0.041912	#N/A	#N/A	#N/A	#N/A	#N/A	#N/A
PXO_RS03190	rpoD	RNA polymerase sigma factor RpoD	1	#N/A	#N/A	#N/A	#N/A	#N/A	#N/A	#N/A	#N/A	#N/A	#N/A	#N/A	#N/A	#N/A	#N/A	-0.72725	0.019467	#N/A	#N/A	#N/A	#N/A
PXO_RS03195		hypothetical protein	1	#N/A	#N/A	#N/A	#N/A	-2.7873	2.48e-10	#N/A	#N/A	#N/A	#N/A	#N/A	#N/A	#N/A	#N/A	#N/A	#N/A	#N/A	#N/A	#N/A	#N/A
PXO_RS03275		ABC transporter permease	1	#N/A	#N/A	#N/A	#N/A	#N/A	#N/A	1.7382	5.62e-09	#N/A	#N/A	#N/A	#N/A	#N/A	#N/A	#N/A	#N/A	#N/A	#N/A	#N/A	#N/A
PXO_RS03280		ABC transporter permease	1	#N/A	#N/A	#N/A	#N/A	#N/A	#N/A	1.7516	2.14e-07	#N/A	#N/A	#N/A	#N/A	#N/A	#N/A	#N/A	#N/A	#N/A	#N/A	#N/A	#N/A
PXO_RS03285		ligand-gated channel	1	#N/A	#N/A	#N/A	#N/A	#N/A	#N/A	1.4568	1.6e-07	#N/A	#N/A	#N/A	#N/A	#N/A	#N/A	#N/A	#N/A	#N/A	#N/A	#N/A	#N/A
PXO_RS03310		MULTISPECIES: hypothetical protein	1	#N/A	#N/A	#N/A	#N/A	#N/A	#N/A	#N/A	#N/A	#N/A	#N/A	#N/A	#N/A	3.5798	1.76e-50	#N/A	#N/A	#N/A	#N/A	#N/A	#N/A
PXO_RS03320		hypothetical protein	1	#N/A	#N/A	#N/A	#N/A	#N/A	#N/A	#N/A	#N/A	#N/A	#N/A	#N/A	#N/A	0.98842	0.0014914	#N/A	#N/A	#N/A	#N/A	#N/A	#N/A
PXO_RS03350		hypothetical protein	1	#N/A	#N/A	#N/A	#N/A	#N/A	#N/A	#N/A	#N/A	#N/A	#N/A	#N/A	#N/A	#N/A	#N/A	-1.0156	0.023582	#N/A	#N/A	#N/A	#N/A
PXO_RS03370		beta-glucosidase	1	#N/A	#N/A	#N/A	#N/A	#N/A	#N/A	#N/A	#N/A	#N/A	#N/A	#N/A	#N/A	#N/A	#N/A	-0.78911	0.0084313	#N/A	#N/A	#N/A	#N/A
PXO_RS03385		#N/A	1	#N/A	#N/A	#N/A	#N/A	#N/A	#N/A	#N/A	#N/A	#N/A	#N/A	#N/A	#N/A	#N/A	#N/A	#N/A	0.034051	#N/A	#N/A	#N/A	#N/A
PXO_RS03400		hypothetical protein	1	#N/A	#N/A	#N/A	#N/A	-3.2384	0.017308	#N/A	#N/A	#N/A	#N/A	#N/A	#N/A	#N/A	#N/A	#N/A	#N/A	#N/A	#N/A	#N/A	#N/A
PXO_RS03495		MULTISPECIES: hypothetical protein	1	#N/A	#N/A	#N/A	#N/A	#N/A	#N/A	#N/A	#N/A	#N/A	#N/A	#N/A	#N/A	1.2316	2.25e-05	#N/A	#N/A	#N/A	#N/A	#N/A	#N/A
PXO_RS03505		hypothetical protein	1	#N/A	#N/A	#N/A	#N/A	-3.0961	4.54e-21	#N/A	#N/A	#N/A	#N/A	#N/A	#N/A	#N/A	#N/A	#N/A	#N/A	#N/A	#N/A	#N/A	#N/A
PXO_RS03510		hypothetical protein	1	#N/A	#N/A	#N/A	#N/A	-2.1817	3.15e-10	#N/A	#N/A	#N/A	#N/A	#N/A	#N/A	#N/A	#N/A	#N/A	#N/A	#N/A	#N/A	#N/A	#N/A
PXO_RS03535		glycosyl transferase	1	#N/A	#N/A	#N/A	#N/A	1.0824	0.0017798	#N/A	#N/A	#N/A	#N/A	#N/A	#N/A	#N/A	#N/A	#N/A	#N/A	#N/A	#N/A	#N/A	#N/A
PXO_RS03560		acetyl-CoA acetyltransferase	1	#N/A	#N/A	#N/A	#N/A	#N/A	#N/A	#N/A	#N/A	#N/A	#N/A	#N/A	#N/A	0.58525	0.031982	#N/A	#N/A	#N/A	#N/A	#N/A	#N/A
PXO_RS03585		#N/A	1	#N/A	#N/A	#N/A	#N/A	#N/A	#N/A	#N/A	#N/A	#N/A	#N/A	#N/A	#N/A	4.1479	3.59e-10	#N/A	#N/A	#N/A	#N/A	#N/A	#N/A
PXO_RS03590		#N/A	1	#N/A	#N/A	#N/A	#N/A	#N/A	#N/A	#N/A	#N/A	#N/A	#N/A	#N/A	#N/A	4.6632	1.05e-22	#N/A	#N/A	#N/A	#N/A	#N/A	#N/A
PXO_RS03595		nuclease	1	#N/A	#N/A	#N/A	#N/A	#N/A	#N/A	#N/A	#N/A	#N/A	#N/A	#N/A	#N/A	3.7895	4.09e-37	#N/A	#N/A	#N/A	#N/A	#N/A	#N/A
PXO_RS03605		dihydroorotate dehydrogenase	1	#N/A	#N/A	#N/A	#N/A	#N/A	#N/A	#N/A	#N/A	#N/A	#N/A	#N/A	#N/A	-0.76827	0.0075956	#N/A	#N/A	#N/A	#N/A	#N/A	#N/A
PXO_RS03620	hppD	4-hydroxyphenylpyruvate dioxygenase	1	#N/A	#N/A	#N/A	#N/A	#N/A	#N/A	#N/A	#N/A	#N/A	#N/A	#N/A	#N/A	3.0445	7.61e-39	#N/A	#N/A	#N/A	#N/A	#N/A	#N/A
PXO_RS03625		homogentisate 1,2-dioxygenase	1	#N/A	#N/A	#N/A	#N/A	#N/A	#N/A	#N/A	#N/A	#N/A	#N/A	#N/A	#N/A	1.7671	3.65e-14	#N/A	#N/A	#N/A	#N/A	#N/A	#N/A
PXO_RS03710		membrane protein	1	#N/A	#N/A	#N/A	#N/A	#N/A	#N/A	#N/A	#N/A	#N/A	#N/A	#N/A	#N/A	0.81889	0.0076526	#N/A	#N/A	#N/A	#N/A	#N/A	#N/A
PXO_RS03755		oxidoreductase	1	#N/A	#N/A	#N/A	#N/A	#N/A	#N/A	#N/A	#N/A	#N/A	#N/A	#N/A	#N/A	-0.80741	0.013593	#N/A	#N/A	#N/A	#N/A	#N/A	#N/A
PXO_RS03770		peptidase S9	1	#N/A	#N/A	#N/A	#N/A	#N/A	#N/A	#N/A	#N/A	#N/A	#N/A	#N/A	#N/A	#N/A	#N/A	#N/A	#N/A	3.0485	5.48e-19	#N/A	#N/A
PXO_RS03805		methyltransferase	1	#N/A	#N/A	#N/A	#N/A	#N/A	#N/A	#N/A	#N/A	#N/A	#N/A	#N/A	#N/A	1.075	0.0090459	#N/A	#N/A	#N/A	#N/A	#N/A	#N/A
PXO_RS03810		transporter	1	#N/A	#N/A	#N/A	#N/A	#N/A	#N/A	#N/A	#N/A	#N/A	#N/A	#N/A	#N/A	1.6022	5.69e-08	#N/A	#N/A	#N/A	#N/A	#N/A	#N/A
PXO_RS03820		1,4-beta-cellobiosidase	1	#N/A	#N/A	#N/A	#N/A	-1.4903	0.013717	#N/A	#N/A	#N/A	#N/A	#N/A	#N/A	#N/A	#N/A	#N/A	#N/A	#N/A	#N/A	#N/A	#N/A
PXO_RS03865	treA	trehalase	1	#N/A	#N/A	#N/A	#N/A	#N/A	#N/A	#N/A	#N/A	#N/A	#N/A	#N/A	#N/A	#N/A	#N/A	1.5744	4.88e-09	#N/A	#N/A	#N/A	#N/A
PXO_RS03915		hypothetical protein	1	#N/A	#N/A	#N/A	#N/A	-1.2138	0.016527	#N/A	#N/A	#N/A	#N/A	#N/A	#N/A	#N/A	#N/A	#N/A	#N/A	#N/A	#N/A	#N/A	#N/A
PXO_RS03925		endoglucanase	1	#N/A	#N/A	#N/A	#N/A	#N/A	#N/A	#N/A	#N/A	#N/A	#N/A	#N/A	#N/A	#N/A	#N/A	0.84885	0.0035555	#N/A	#N/A	#N/A	#N/A
PXO_RS03930		sulfate transporter	1	#N/A	#N/A	#N/A	#N/A	1.2973	0.00028893	#N/A	#N/A	#N/A	#N/A	#N/A	#N/A	#N/A	#N/A	#N/A	#N/A	#N/A	#N/A	#N/A	#N/A
PXO_RS03945		peptidase M20	1	#N/A	#N/A	#N/A	#N/A	-1.0151	0.016527	#N/A	#N/A	#N/A	#N/A	#N/A	#N/A	#N/A	#N/A	#N/A	#N/A	#N/A	#N/A	#N/A	#N/A
PXO_RS03965	mdoH	glucosyltransferase	1	#N/A	#N/A	#N/A	#N/A	#N/A	#N/A	#N/A	#N/A	#N/A	#N/A	#N/A	#N/A	#N/A	#N/A	1.0061	0.00021768	#N/A	#N/A	#N/A	#N/A
PXO_RS03985	hemC	porphobilinogen deaminase	1	#N/A	#N/A	#N/A	#N/A	#N/A	#N/A	#N/A	#N/A	#N/A	#N/A	#N/A	#N/A	#N/A	#N/A	#N/A	#N/A	#N/A	#N/A	0.74185	0.026023
PXO_RS03990		salt-induced outer membrane protein	1	#N/A	#N/A	#N/A	#N/A	#N/A	#N/A	#N/A	#N/A	#N/A	#N/A	0.99966	0.00063472	#N/A	#N/A	#N/A	#N/A	#N/A	#N/A	#N/A	#N/A
PXO_RS04005		membrane protein	1	#N/A	#N/A	#N/A	#N/A	#N/A	#N/A	#N/A	#N/A	#N/A	#N/A	#N/A	#N/A	#N/A	#N/A	1.2185	0.0065415	#N/A	#N/A	#N/A	#N/A
PXO_RS04010		prolyl oligopeptidase	1	#N/A	#N/A	#N/A	#N/A	#N/A	#N/A	#N/A	#N/A	#N/A	#N/A	#N/A	#N/A	#N/A	#N/A	#N/A	#N/A	1.841	2.18e-11	#N/A	#N/A
PXO_RS04015		hypothetical protein	1	#N/A	#N/A	#N/A	#N/A	#N/A	#N/A	#N/A	#N/A	#N/A	#N/A	#N/A	#N/A	#N/A	#N/A	#N/A	#N/A	3.015	2.85e-21	#N/A	#N/A
PXO_RS04020		aminotransferase	1	#N/A	#N/A	#N/A	#N/A	-1.0598	0.0016632	#N/A	#N/A	#N/A	#N/A	#N/A	#N/A	#N/A	#N/A	#N/A	#N/A	#N/A	#N/A	#N/A	#N/A
PXO_RS04070		hypothetical protein	1	#N/A	#N/A	#N/A	#N/A	#N/A	#N/A	#N/A	#N/A	#N/A	#N/A	#N/A	#N/A	0.90143	0.00075987	#N/A	#N/A	#N/A	#N/A	#N/A	#N/A
PXO_RS04075		aminopeptidase	1	#N/A	#N/A	#N/A	#N/A	#N/A	#N/A	#N/A	#N/A	#N/A	#N/A	#N/A	#N/A	-0.85563	0.00049921	#N/A	#N/A	#N/A	#N/A	#N/A	#N/A
PXO_RS04085	ubiE	MULTISPECIES: ubiquinone/menaquinone biosynthesis C-methyltransferase UbiE	1	#N/A	#N/A	#N/A	#N/A	#N/A	#N/A	#N/A	#N/A	#N/A	#N/A	#N/A	#N/A	-0.56918	0.044167	#N/A	#N/A	#N/A	#N/A	#N/A	#N/A
PXO_RS04165		hypothetical protein	1	#N/A	#N/A	#N/A	#N/A	#N/A	#N/A	#N/A	#N/A	#N/A	#N/A	#N/A	#N/A	1.0354	6.87e-05	#N/A	#N/A	#N/A	#N/A	#N/A	#N/A
PXO_RS04180		type IV secretion protein Rhs, partial	1	#N/A	#N/A	#N/A	#N/A	#N/A	#N/A	#N/A	#N/A	#N/A	#N/A	#N/A	#N/A	1.0857	0.0029618	#N/A	#N/A	#N/A	#N/A	#N/A	#N/A
PXO_RS04195		hypothetical protein	1	#N/A	#N/A	#N/A	#N/A	#N/A	#N/A	#N/A	#N/A	#N/A	#N/A	1.0948	0.00018434	#N/A	#N/A	#N/A	#N/A	#N/A	#N/A	#N/A	#N/A
PXO_RS04235		endonuclease	1	#N/A	#N/A	#N/A	#N/A	#N/A	#N/A	#N/A	#N/A	#N/A	#N/A	#N/A	#N/A	2.2542	4.51e-18	#N/A	#N/A	#N/A	#N/A	#N/A	#N/A
PXO_RS04245		nicotinate phosphoribosyltransferase	1	#N/A	#N/A	#N/A	#N/A	#N/A	#N/A	#N/A	#N/A	#N/A	#N/A	#N/A	#N/A	#N/A	#N/A	-0.63139	0.04311	#N/A	#N/A	#N/A	#N/A
PXO_RS04275		hypothetical protein	1	#N/A	#N/A	#N/A	#N/A	#N/A	#N/A	#N/A	#N/A	#N/A	#N/A	#N/A	#N/A	#N/A	#N/A	1.4096	0.030514	#N/A	#N/A	#N/A	#N/A
PXO_RS04320		hypothetical protein	1	#N/A	#N/A	#N/A	#N/A	#N/A	#N/A	#N/A	#N/A	#N/A	#N/A	#N/A	#N/A	#N/A	#N/A	#N/A	#N/A	#N/A	#N/A	0.61032	0.049492
PXO_RS04345		TonB-dependent receptor	1	#N/A	#N/A	#N/A	#N/A	#N/A	#N/A	#N/A	#N/A	#N/A	#N/A	#N/A	#N/A	#N/A	#N/A	-0.89196	0.019025	#N/A	#N/A	#N/A	#N/A
PXO_RS04370		MFS transporter	1	#N/A	#N/A	#N/A	#N/A	#N/A	#N/A	#N/A	#N/A	#N/A	#N/A	#N/A	#N/A	#N/A	#N/A	#N/A	#N/A	#N/A	#N/A	0.72436	0.021931
PXO_RS04390	pgaD	poly-beta-1,6-N-acetyl-D-glucosamine biosynthesis protein PgaD	1	#N/A	#N/A	#N/A	#N/A	#N/A	#N/A	#N/A	#N/A	#N/A	#N/A	#N/A	#N/A	#N/A	#N/A	1.7646	1.33e-09	#N/A	#N/A	#N/A	#N/A
PXO_RS04395	pgaC	poly-beta-1,6 N-acetyl-D-glucosamine synthase	1	#N/A	#N/A	#N/A	#N/A	#N/A	#N/A	#N/A	#N/A	#N/A	#N/A	#N/A	#N/A	#N/A	#N/A	1.4508	5.93e-07	#N/A	#N/A	#N/A	#N/A
PXO_RS04400	pgaB	poly-beta-1,6-N-acetyl-D-glucosamine N-deacetylase PgaB	1	#N/A	#N/A	#N/A	#N/A	#N/A	#N/A	#N/A	#N/A	#N/A	#N/A	#N/A	#N/A	#N/A	#N/A	1.7632	2.96e-11	#N/A	#N/A	#N/A	#N/A
PXO_RS04490		hypothetical protein	1	#N/A	#N/A	#N/A	#N/A	#N/A	#N/A	#N/A	#N/A	#N/A	#N/A	#N/A	#N/A	#N/A	#N/A	-1.145	0.0044735	#N/A	#N/A	#N/A	#N/A
PXO_RS04530		thiol:disulfide interchange protein	1	#N/A	#N/A	#N/A	#N/A	-0.84686	0.022931	#N/A	#N/A	#N/A	#N/A	#N/A	#N/A	#N/A	#N/A	#N/A	#N/A	#N/A	#N/A	#N/A	#N/A
PXO_RS04575		hypothetical protein	1	#N/A	#N/A	#N/A	#N/A	#N/A	#N/A	#N/A	#N/A	#N/A	#N/A	#N/A	#N/A	1.5361	1.01e-07	#N/A	#N/A	#N/A	#N/A	#N/A	#N/A
PXO_RS04580		hypothetical protein	1	#N/A	#N/A	#N/A	#N/A	#N/A	#N/A	#N/A	#N/A	#N/A	#N/A	#N/A	#N/A	#N/A	#N/A	-1.2828	0.025186	#N/A	#N/A	#N/A	#N/A
PXO_RS04615		S-(hydroxymethyl)glutathione dehydrogenase	1	#N/A	#N/A	#N/A	#N/A	#N/A	#N/A	#N/A	#N/A	#N/A	#N/A	#N/A	#N/A	1.1932	3.88e-06	#N/A	#N/A	#N/A	#N/A	#N/A	#N/A
PXO_RS04620	gfa	#N/A	1	#N/A	#N/A	#N/A	#N/A	#N/A	#N/A	#N/A	#N/A	#N/A	#N/A	#N/A	#N/A	1.5352	2.06e-08	#N/A	#N/A	#N/A	#N/A	#N/A	#N/A
PXO_RS04625	fghA	S-formylglutathione hydrolase	1	#N/A	#N/A	#N/A	#N/A	#N/A	#N/A	#N/A	#N/A	#N/A	#N/A	#N/A	#N/A	1.0427	0.00021322	#N/A	#N/A	#N/A	#N/A	#N/A	#N/A
PXO_RS04680		acetyltransferase	1	#N/A	#N/A	#N/A	#N/A	#N/A	#N/A	#N/A	#N/A	#N/A	#N/A	#N/A	#N/A	-0.74762	0.02993	#N/A	#N/A	#N/A	#N/A	#N/A	#N/A
PXO_RS04690		hypothetical protein	1	#N/A	#N/A	#N/A	#N/A	#N/A	#N/A	#N/A	#N/A	#N/A	#N/A	#N/A	#N/A	#N/A	#N/A	1.0479	0.00013227	#N/A	#N/A	#N/A	#N/A
PXO_RS04695		riboflavin synthase subunit alpha	1	#N/A	#N/A	#N/A	#N/A	#N/A	#N/A	-0.91391	0.020202	#N/A	#N/A	#N/A	#N/A	#N/A	#N/A	#N/A	#N/A	#N/A	#N/A	#N/A	#N/A
PXO_RS04740	kdpA	potassium-transporting ATPase subunit A	1	#N/A	#N/A	#N/A	#N/A	#N/A	#N/A	#N/A	#N/A	#N/A	#N/A	1.947	2.09e-05	#N/A	#N/A	#N/A	#N/A	#N/A	#N/A	#N/A	#N/A
PXO_RS04805	rsmH	16S rRNA (cytosine(1402)-N(4))-methyltransferase	1	#N/A	#N/A	#N/A	#N/A	#N/A	#N/A	#N/A	#N/A	#N/A	#N/A	#N/A	#N/A	-0.83552	0.0014444	#N/A	#N/A	#N/A	#N/A	#N/A	#N/A
PXO_RS04840	murG	UDP-N-acetylglucosamine--N-acetylmuramyl-(pentapeptide) pyrophosphoryl-undecaprenol N-acetylglucosamine transferase	1	#N/A	#N/A	#N/A	#N/A	#N/A	#N/A	#N/A	#N/A	#N/A	#N/A	#N/A	#N/A	-0.66623	0.024637	#N/A	#N/A	#N/A	#N/A	#N/A	#N/A
PXO_RS04845		UDP-N-acetylmuramate--L-alanine ligase	1	#N/A	#N/A	#N/A	#N/A	#N/A	#N/A	#N/A	#N/A	#N/A	#N/A	#N/A	#N/A	-0.6894	0.0097848	#N/A	#N/A	#N/A	#N/A	#N/A	#N/A
PXO_RS04860	ftsA	cell division protein FtsA	1	#N/A	#N/A	#N/A	#N/A	#N/A	#N/A	#N/A	#N/A	#N/A	#N/A	#N/A	#N/A	-0.58999	0.02583	#N/A	#N/A	#N/A	#N/A	#N/A	#N/A
PXO_RS04870		UDP-3-O	1	#N/A	#N/A	#N/A	#N/A	#N/A	#N/A	#N/A	#N/A	#N/A	#N/A	#N/A	#N/A	-0.67999	0.0083344	#N/A	#N/A	#N/A	#N/A	#N/A	#N/A
PXO_RS04885	secA	protein translocase subunit SecA	1	#N/A	#N/A	#N/A	#N/A	#N/A	#N/A	#N/A	#N/A	#N/A	#N/A	#N/A	#N/A	-0.6269	0.014886	#N/A	#N/A	#N/A	#N/A	#N/A	#N/A
PXO_RS04920		protease	1	#N/A	#N/A	#N/A	#N/A	0.95166	0.026907	#N/A	#N/A	#N/A	#N/A	#N/A	#N/A	#N/A	#N/A	#N/A	#N/A	#N/A	#N/A	#N/A	#N/A
PXO_RS04935		D-galactose 1-dehydrogenase	1	#N/A	#N/A	#N/A	#N/A	#N/A	#N/A	#N/A	#N/A	#N/A	#N/A	#N/A	#N/A	0.91806	0.0071052	#N/A	#N/A	#N/A	#N/A	#N/A	#N/A
PXO_RS04980	ppc	phosphoenolpyruvate carboxylase	1	#N/A	#N/A	#N/A	#N/A	#N/A	#N/A	#N/A	#N/A	#N/A	#N/A	#N/A	#N/A	0.79818	0.0017072	#N/A	#N/A	#N/A	#N/A	#N/A	#N/A
PXO_RS04995		DDE endonuclease	1	#N/A	#N/A	#N/A	#N/A	-1.6203	0.00065102	#N/A	#N/A	#N/A	#N/A	#N/A	#N/A	#N/A	#N/A	#N/A	#N/A	#N/A	#N/A	#N/A	#N/A
PXO_RS05005		TonB-dependent receptor	1	#N/A	#N/A	#N/A	#N/A	#N/A	#N/A	#N/A	#N/A	#N/A	#N/A	#N/A	#N/A	3.0253	1.05e-27	#N/A	#N/A	#N/A	#N/A	#N/A	#N/A
PXO_RS05010		phosphoanhydride phosphohydrolase	1	#N/A	#N/A	#N/A	#N/A	#N/A	#N/A	#N/A	#N/A	#N/A	#N/A	#N/A	#N/A	0.68966	0.024687	#N/A	#N/A	#N/A	#N/A	#N/A	#N/A
PXO_RS05020		#N/A	1	#N/A	#N/A	#N/A	#N/A	#N/A	#N/A	#N/A	#N/A	#N/A	#N/A	#N/A	#N/A	#N/A	#N/A	0.81111	0.024399	#N/A	#N/A	#N/A	#N/A
PXO_RS05085		hypothetical protein	1	#N/A	#N/A	#N/A	#N/A	#N/A	#N/A	#N/A	#N/A	#N/A	#N/A	#N/A	#N/A	1.3903	1.33e-07	#N/A	#N/A	#N/A	#N/A	#N/A	#N/A
PXO_RS05125		MULTISPECIES: DNA-binding response regulator	1	#N/A	#N/A	#N/A	#N/A	#N/A	#N/A	#N/A	#N/A	#N/A	#N/A	#N/A	#N/A	#N/A	#N/A	1.4646	9.64e-07	#N/A	#N/A	#N/A	#N/A
PXO_RS05195	rsmA	ribosomal RNA small subunit methyltransferase A	1	#N/A	#N/A	#N/A	#N/A	#N/A	#N/A	#N/A	#N/A	#N/A	#N/A	#N/A	#N/A	-0.65739	0.031247	#N/A	#N/A	#N/A	#N/A	#N/A	#N/A
PXO_RS05210	lptD	LPS-assembly protein LptD	1	#N/A	#N/A	#N/A	#N/A	#N/A	#N/A	#N/A	#N/A	#N/A	#N/A	#N/A	#N/A	#N/A	#N/A	0.73017	0.0068938	#N/A	#N/A	#N/A	#N/A
PXO_RS05240		#N/A	1	#N/A	#N/A	#N/A	#N/A	#N/A	#N/A	#N/A	#N/A	#N/A	#N/A	#N/A	#N/A	#N/A	#N/A	-0.96559	0.039918	#N/A	#N/A	#N/A	#N/A
PXO_RS05255		transposase	1	#N/A	#N/A	#N/A	#N/A	#N/A	#N/A	#N/A	#N/A	#N/A	#N/A	1.5578	0.043306	#N/A	#N/A	#N/A	#N/A	#N/A	#N/A	#N/A	#N/A
PXO_RS05260		#N/A	1	#N/A	#N/A	#N/A	#N/A	0.99365	0.0087773	#N/A	#N/A	#N/A	#N/A	#N/A	#N/A	#N/A	#N/A	#N/A	#N/A	#N/A	#N/A	#N/A	#N/A
PXO_RS05280		acyl-CoA synthetase	1	#N/A	#N/A	#N/A	#N/A	1.0074	0.017308	#N/A	#N/A	#N/A	#N/A	#N/A	#N/A	#N/A	#N/A	#N/A	#N/A	#N/A	#N/A	#N/A	#N/A
PXO_RS05285		aldehyde dehydrogenase	1	#N/A	#N/A	#N/A	#N/A	#N/A	#N/A	#N/A	#N/A	#N/A	#N/A	#N/A	#N/A	-0.68158	0.04055	#N/A	#N/A	#N/A	#N/A	#N/A	#N/A
PXO_RS05290		crotonase	1	#N/A	#N/A	#N/A	#N/A	#N/A	#N/A	#N/A	#N/A	#N/A	#N/A	#N/A	#N/A	-0.63384	0.031141	#N/A	#N/A	#N/A	#N/A	#N/A	#N/A
PXO_RS05295		MarR family transcriptional regulator	1	#N/A	#N/A	#N/A	#N/A	1.5418	4.1e-06	#N/A	#N/A	#N/A	#N/A	#N/A	#N/A	#N/A	#N/A	#N/A	#N/A	#N/A	#N/A	#N/A	#N/A
PXO_RS05300		hypothetical protein	1	#N/A	#N/A	#N/A	#N/A	#N/A	#N/A	#N/A	#N/A	#N/A	#N/A	#N/A	#N/A	#N/A	#N/A	#N/A	#N/A	#N/A	#N/A	0.67161	0.033801
PXO_RS05315		glucose-fructose oxidoreductase	1	#N/A	#N/A	#N/A	#N/A	#N/A	#N/A	#N/A	#N/A	#N/A	#N/A	#N/A	#N/A	0.74986	0.0059283	#N/A	#N/A	#N/A	#N/A	#N/A	#N/A
PXO_RS05375		glutamine--tRNA ligase	1	#N/A	#N/A	#N/A	#N/A	#N/A	#N/A	#N/A	#N/A	#N/A	#N/A	#N/A	#N/A	-0.61342	0.02202	#N/A	#N/A	#N/A	#N/A	#N/A	#N/A
PXO_RS05385		glutathione S-transferase	1	#N/A	#N/A	#N/A	#N/A	#N/A	#N/A	#N/A	#N/A	#N/A	#N/A	#N/A	#N/A	0.96192	0.031786	#N/A	#N/A	#N/A	#N/A	#N/A	#N/A
PXO_RS05425		#N/A	1	#N/A	#N/A	#N/A	#N/A	1.6526	1.15e-05	#N/A	#N/A	#N/A	#N/A	#N/A	#N/A	#N/A	#N/A	#N/A	#N/A	#N/A	#N/A	#N/A	#N/A
PXO_RS05435	msrA	peptide-methionine (S)-S-oxide reductase	1	#N/A	#N/A	#N/A	#N/A	#N/A	#N/A	#N/A	#N/A	#N/A	#N/A	#N/A	#N/A	0.8599	0.00095255	#N/A	#N/A	#N/A	#N/A	#N/A	#N/A
PXO_RS05455		transaldolase	1	#N/A	#N/A	#N/A	#N/A	#N/A	#N/A	#N/A	#N/A	#N/A	#N/A	#N/A	#N/A	1.3917	7.13e-10	#N/A	#N/A	#N/A	#N/A	#N/A	#N/A
PXO_RS05460	rnk	nucleoside diphosphate kinase regulator	1	#N/A	#N/A	#N/A	#N/A	#N/A	#N/A	#N/A	#N/A	#N/A	#N/A	#N/A	#N/A	1.4313	1.63e-08	#N/A	#N/A	#N/A	#N/A	#N/A	#N/A
PXO_RS05465		LysR family transcriptional regulator	1	#N/A	#N/A	#N/A	#N/A	#N/A	#N/A	#N/A	#N/A	#N/A	#N/A	#N/A	#N/A	1.6466	4.84e-12	#N/A	#N/A	#N/A	#N/A	#N/A	#N/A
PXO_RS05470	ahpF	alkyl hydroperoxide reductase subunit F	1	#N/A	#N/A	#N/A	#N/A	#N/A	#N/A	#N/A	#N/A	#N/A	#N/A	#N/A	#N/A	1.5908	1.56e-11	#N/A	#N/A	#N/A	#N/A	#N/A	#N/A
PXO_RS05475	ahpC	MULTISPECIES: alkyl hydroperoxide reductase subunit C	1	#N/A	#N/A	#N/A	#N/A	#N/A	#N/A	#N/A	#N/A	#N/A	#N/A	#N/A	#N/A	1.4619	1.64e-10	#N/A	#N/A	#N/A	#N/A	#N/A	#N/A
PXO_RS05510		N-formylglutamate amidohydrolase	1	#N/A	#N/A	#N/A	#N/A	-0.91744	0.026877	#N/A	#N/A	#N/A	#N/A	#N/A	#N/A	#N/A	#N/A	#N/A	#N/A	#N/A	#N/A	#N/A	#N/A
PXO_RS05515		DNA mismatch repair protein MutT	1	#N/A	#N/A	#N/A	#N/A	-0.87496	0.038417	#N/A	#N/A	#N/A	#N/A	#N/A	#N/A	#N/A	#N/A	#N/A	#N/A	#N/A	#N/A	#N/A	#N/A
PXO_RS05530		hypothetical protein	1	#N/A	#N/A	#N/A	#N/A	#N/A	#N/A	#N/A	#N/A	#N/A	#N/A	#N/A	#N/A	#N/A	#N/A	1.1165	0.00010397	#N/A	#N/A	#N/A	#N/A
PXO_RS05535		NAD(P) transhydrogenase subunit alpha	1	#N/A	#N/A	#N/A	#N/A	#N/A	#N/A	#N/A	#N/A	#N/A	#N/A	#N/A	#N/A	#N/A	#N/A	1.2501	0.0012202	#N/A	#N/A	#N/A	#N/A
PXO_RS05555		NAD(P) transhydrogenase	1	#N/A	#N/A	#N/A	#N/A	#N/A	#N/A	#N/A	#N/A	#N/A	#N/A	#N/A	#N/A	0.79665	0.0098907	#N/A	#N/A	#N/A	#N/A	#N/A	#N/A
PXO_RS05615		xylanase	1	#N/A	#N/A	#N/A	#N/A	#N/A	#N/A	#N/A	#N/A	#N/A	#N/A	#N/A	#N/A	8.6465	1e-179	#N/A	#N/A	#N/A	#N/A	#N/A	#N/A
PXO_RS05700		50S ribosomal protein L25	1	#N/A	#N/A	#N/A	#N/A	#N/A	#N/A	#N/A	#N/A	#N/A	#N/A	#N/A	#N/A	#N/A	#N/A	-0.8941	0.0045034	#N/A	#N/A	#N/A	#N/A
PXO_RS05745	nusG	transcription termination/antitermination factor NusG	1	#N/A	#N/A	#N/A	#N/A	#N/A	#N/A	#N/A	#N/A	#N/A	#N/A	#N/A	#N/A	#N/A	#N/A	-0.79059	0.0094801	#N/A	#N/A	#N/A	#N/A
PXO_RS05755	rplA	50S ribosomal protein L1	1	#N/A	#N/A	#N/A	#N/A	#N/A	#N/A	#N/A	#N/A	#N/A	#N/A	#N/A	#N/A	#N/A	#N/A	-0.89777	0.0018596	#N/A	#N/A	#N/A	#N/A
PXO_RS05760	rplJ	50S ribosomal protein L10	1	#N/A	#N/A	#N/A	#N/A	#N/A	#N/A	#N/A	#N/A	#N/A	#N/A	#N/A	#N/A	#N/A	#N/A	-1.0229	0.0046581	#N/A	#N/A	#N/A	#N/A
PXO_RS05770	rpoB	DNA-directed RNA polymerase subunit beta	1	#N/A	#N/A	#N/A	#N/A	#N/A	#N/A	#N/A	#N/A	#N/A	#N/A	#N/A	#N/A	#N/A	#N/A	-1.0903	0.00042262	#N/A	#N/A	#N/A	#N/A
PXO_RS05775	rpoC	DNA-directed RNA polymerase subunit beta\'	1	#N/A	#N/A	#N/A	#N/A	#N/A	#N/A	#N/A	#N/A	#N/A	#N/A	#N/A	#N/A	#N/A	#N/A	-0.97031	0.00060419	#N/A	#N/A	#N/A	#N/A
PXO_RS05780	rpsL	MULTISPECIES: 30S ribosomal protein S12	1	#N/A	#N/A	#N/A	#N/A	#N/A	#N/A	#N/A	#N/A	#N/A	#N/A	#N/A	#N/A	#N/A	#N/A	-0.92453	0.0013298	#N/A	#N/A	#N/A	#N/A
PXO_RS05785	rpsG	MULTISPECIES: 30S ribosomal protein S7	1	#N/A	#N/A	#N/A	#N/A	#N/A	#N/A	#N/A	#N/A	#N/A	#N/A	#N/A	#N/A	#N/A	#N/A	-0.74865	0.012845	#N/A	#N/A	#N/A	#N/A
PXO_RS05790	fusA	elongation factor G	1	#N/A	#N/A	#N/A	#N/A	#N/A	#N/A	#N/A	#N/A	#N/A	#N/A	#N/A	#N/A	#N/A	#N/A	-1.1421	0.0093592	#N/A	#N/A	#N/A	#N/A
PXO_RS05795	tuf	elongation factor Tu	1	#N/A	#N/A	#N/A	#N/A	#N/A	#N/A	#N/A	#N/A	#N/A	#N/A	#N/A	#N/A	#N/A	#N/A	-2.2349	0.038323	#N/A	#N/A	#N/A	#N/A
PXO_RS05845	rplP	MULTISPECIES: 50S ribosomal protein L16	1	#N/A	#N/A	#N/A	#N/A	#N/A	#N/A	#N/A	#N/A	#N/A	#N/A	#N/A	#N/A	#N/A	#N/A	-1.2793	7.79e-06	#N/A	#N/A	#N/A	#N/A
PXO_RS05855	rpsQ	MULTISPECIES: 30S ribosomal protein S17	1	#N/A	#N/A	#N/A	#N/A	#N/A	#N/A	#N/A	#N/A	#N/A	#N/A	#N/A	#N/A	#N/A	#N/A	-1.1028	0.00025686	#N/A	#N/A	#N/A	#N/A
PXO_RS05860	rplN	MULTISPECIES: 50S ribosomal protein L14	1	#N/A	#N/A	#N/A	#N/A	#N/A	#N/A	#N/A	#N/A	#N/A	#N/A	#N/A	#N/A	-0.67853	0.027029	#N/A	#N/A	#N/A	#N/A	#N/A	#N/A
PXO_RS05870	rplE	50S ribosomal protein L5	1	#N/A	#N/A	#N/A	#N/A	#N/A	#N/A	#N/A	#N/A	#N/A	#N/A	#N/A	#N/A	#N/A	#N/A	-0.9741	0.01373	#N/A	#N/A	#N/A	#N/A
PXO_RS05880	rpsH	30S ribosomal protein S8	1	#N/A	#N/A	#N/A	#N/A	#N/A	#N/A	#N/A	#N/A	#N/A	#N/A	#N/A	#N/A	#N/A	#N/A	-0.99043	0.00071337	#N/A	#N/A	#N/A	#N/A
PXO_RS05895	rpsE	MULTISPECIES: 30S ribosomal protein S5	1	#N/A	#N/A	#N/A	#N/A	#N/A	#N/A	#N/A	#N/A	#N/A	#N/A	#N/A	#N/A	#N/A	#N/A	-0.81458	0.0051727	#N/A	#N/A	#N/A	#N/A
PXO_RS05905	rplO	50S ribosomal protein L15	1	#N/A	#N/A	#N/A	#N/A	#N/A	#N/A	#N/A	#N/A	#N/A	#N/A	#N/A	#N/A	#N/A	#N/A	-0.75255	0.015705	#N/A	#N/A	#N/A	#N/A
PXO_RS05910	secY	MULTISPECIES: preprotein translocase subunit SecY	1	#N/A	#N/A	#N/A	#N/A	#N/A	#N/A	#N/A	#N/A	#N/A	#N/A	#N/A	#N/A	#N/A	#N/A	-0.94025	0.00098539	#N/A	#N/A	#N/A	#N/A
PXO_RS05925	rpsD	MULTISPECIES: 30S ribosomal protein S4	1	#N/A	#N/A	#N/A	#N/A	#N/A	#N/A	#N/A	#N/A	#N/A	#N/A	#N/A	#N/A	#N/A	#N/A	-0.94266	0.00074883	#N/A	#N/A	#N/A	#N/A
PXO_RS05930	rpoA	MULTISPECIES: DNA-directed RNA polymerase subunit alpha	1	#N/A	#N/A	#N/A	#N/A	#N/A	#N/A	#N/A	#N/A	#N/A	#N/A	#N/A	#N/A	#N/A	#N/A	-1.1421	8.49e-05	#N/A	#N/A	#N/A	#N/A
PXO_RS05935	rplQ	MULTISPECIES: 50S ribosomal protein L17	1	#N/A	#N/A	#N/A	#N/A	#N/A	#N/A	#N/A	#N/A	#N/A	#N/A	#N/A	#N/A	#N/A	#N/A	-1.0363	0.0016326	#N/A	#N/A	#N/A	#N/A
PXO_RS06060		hypothetical protein	1	#N/A	#N/A	#N/A	#N/A	#N/A	#N/A	#N/A	#N/A	#N/A	#N/A	#N/A	#N/A	-0.77208	0.023422	#N/A	#N/A	#N/A	#N/A	#N/A	#N/A
PXO_RS06070	minD	MULTISPECIES: septum site-determining protein MinD	1	#N/A	#N/A	#N/A	#N/A	#N/A	#N/A	#N/A	#N/A	#N/A	#N/A	#N/A	#N/A	-0.63175	0.032631	#N/A	#N/A	#N/A	#N/A	#N/A	#N/A
PXO_RS06075	minC	septum formation inhibitor	1	#N/A	#N/A	#N/A	#N/A	#N/A	#N/A	#N/A	#N/A	#N/A	#N/A	#N/A	#N/A	-0.72016	0.011313	#N/A	#N/A	#N/A	#N/A	#N/A	#N/A
PXO_RS06080		acetyltransferase	1	#N/A	#N/A	#N/A	#N/A	#N/A	#N/A	#N/A	#N/A	#N/A	#N/A	#N/A	#N/A	-0.6513	0.022003	#N/A	#N/A	#N/A	#N/A	#N/A	#N/A
PXO_RS06085		two-component system sensor histidine kinase	1	#N/A	#N/A	#N/A	#N/A	#N/A	#N/A	#N/A	#N/A	#N/A	#N/A	#N/A	#N/A	#N/A	#N/A	#N/A	#N/A	2.4908	2.47e-15	#N/A	#N/A
PXO_RS06090		MULTISPECIES: DNA-binding response regulator	1	#N/A	#N/A	#N/A	#N/A	#N/A	#N/A	#N/A	#N/A	#N/A	#N/A	#N/A	#N/A	#N/A	#N/A	#N/A	#N/A	2.1284	1.44e-12	#N/A	#N/A
PXO_RS06095		polyketide cyclase	1	#N/A	#N/A	#N/A	#N/A	0.80433	0.023928	#N/A	#N/A	#N/A	#N/A	#N/A	#N/A	#N/A	#N/A	#N/A	#N/A	#N/A	#N/A	#N/A	#N/A
PXO_RS06110		peptidase	1	#N/A	#N/A	#N/A	#N/A	0.87285	0.029117	#N/A	#N/A	#N/A	#N/A	#N/A	#N/A	#N/A	#N/A	#N/A	#N/A	#N/A	#N/A	#N/A	#N/A
PXO_RS06140		hypothetical protein	1	#N/A	#N/A	#N/A	#N/A	#N/A	#N/A	#N/A	#N/A	#N/A	#N/A	#N/A	#N/A	-0.55721	0.033551	#N/A	#N/A	#N/A	#N/A	#N/A	#N/A
PXO_RS06150		paar motif family	1	#N/A	#N/A	#N/A	#N/A	#N/A	#N/A	#N/A	#N/A	#N/A	#N/A	-1.0464	0.027521	#N/A	#N/A	#N/A	#N/A	#N/A	#N/A	#N/A	#N/A
PXO_RS06350		#N/A	1	#N/A	#N/A	#N/A	#N/A	#N/A	#N/A	#N/A	#N/A	#N/A	#N/A	#N/A	#N/A	1.3106	3.44e-05	#N/A	#N/A	#N/A	#N/A	#N/A	#N/A
PXO_RS06355		two-component system protein-glutamate methylesterase response regulator	1	#N/A	#N/A	#N/A	#N/A	#N/A	#N/A	#N/A	#N/A	#N/A	#N/A	#N/A	#N/A	#N/A	#N/A	1.4148	7.68e-05	#N/A	#N/A	#N/A	#N/A
PXO_RS06405		acyl-CoA synthetase	1	#N/A	#N/A	#N/A	#N/A	#N/A	#N/A	#N/A	#N/A	#N/A	#N/A	#N/A	#N/A	#N/A	#N/A	1.4445	5.87e-08	#N/A	#N/A	#N/A	#N/A
PXO_RS06445		cytosine methyltransferase	1	#N/A	#N/A	#N/A	#N/A	#N/A	#N/A	#N/A	#N/A	#N/A	#N/A	#N/A	#N/A	-0.61015	0.02982	#N/A	#N/A	#N/A	#N/A	#N/A	#N/A
PXO_RS06450		transposase	1	#N/A	#N/A	#N/A	#N/A	#N/A	#N/A	#N/A	#N/A	#N/A	#N/A	#N/A	#N/A	#N/A	#N/A	-1.0837	0.0033755	#N/A	#N/A	#N/A	#N/A
PXO_RS06500		GNAT family acetyltransferase	1	#N/A	#N/A	#N/A	#N/A	#N/A	#N/A	#N/A	#N/A	#N/A	#N/A	#N/A	#N/A	-1.4636	0.012871	#N/A	#N/A	#N/A	#N/A	#N/A	#N/A
PXO_RS06515	gltX	glutamate--tRNA ligase	1	#N/A	#N/A	#N/A	#N/A	#N/A	#N/A	#N/A	#N/A	#N/A	#N/A	#N/A	#N/A	-0.59799	0.035306	#N/A	#N/A	#N/A	#N/A	#N/A	#N/A
PXO_RS06520	zur	Fur family transcriptional regulator	1	#N/A	#N/A	#N/A	#N/A	#N/A	#N/A	-2.8631	1.44e-18	#N/A	#N/A	#N/A	#N/A	#N/A	#N/A	#N/A	#N/A	#N/A	#N/A	#N/A	#N/A
PXO_RS06545		cold-shock protein	1	#N/A	#N/A	#N/A	#N/A	#N/A	#N/A	#N/A	#N/A	#N/A	#N/A	#N/A	#N/A	1.2322	2.16e-08	#N/A	#N/A	#N/A	#N/A	#N/A	#N/A
PXO_RS06570		MULTISPECIES: membrane protein	1	#N/A	#N/A	#N/A	#N/A	#N/A	#N/A	#N/A	#N/A	#N/A	#N/A	#N/A	#N/A	1.0574	0.0099078	#N/A	#N/A	#N/A	#N/A	#N/A	#N/A
PXO_RS06600		glutathione S-transferase	1	#N/A	#N/A	#N/A	#N/A	#N/A	#N/A	#N/A	#N/A	#N/A	#N/A	#N/A	#N/A	1.0131	0.0027025	#N/A	#N/A	#N/A	#N/A	#N/A	#N/A
PXO_RS06615		DNA helicase	1	#N/A	#N/A	#N/A	#N/A	#N/A	#N/A	#N/A	#N/A	#N/A	#N/A	#N/A	#N/A	0.51401	0.042726	#N/A	#N/A	#N/A	#N/A	#N/A	#N/A
PXO_RS06655		hypothetical protein	1	#N/A	#N/A	#N/A	#N/A	#N/A	#N/A	1.3705	0.0016212	#N/A	#N/A	#N/A	#N/A	#N/A	#N/A	#N/A	#N/A	#N/A	#N/A	#N/A	#N/A
PXO_RS06680		phosphodiesterase	1	#N/A	#N/A	#N/A	#N/A	#N/A	#N/A	#N/A	#N/A	#N/A	#N/A	#N/A	#N/A	1.0801	0.0010373	#N/A	#N/A	#N/A	#N/A	#N/A	#N/A
PXO_RS06690		DNA methylase	1	#N/A	#N/A	#N/A	#N/A	#N/A	#N/A	#N/A	#N/A	#N/A	#N/A	#N/A	#N/A	#N/A	#N/A	0.80012	0.030573	#N/A	#N/A	#N/A	#N/A
PXO_RS06715		membrane protein	1	#N/A	#N/A	#N/A	#N/A	#N/A	#N/A	#N/A	#N/A	#N/A	#N/A	#N/A	#N/A	#N/A	#N/A	0.96927	0.0047658	#N/A	#N/A	#N/A	#N/A
PXO_RS06740		RNA helicase	1	#N/A	#N/A	#N/A	#N/A	#N/A	#N/A	#N/A	#N/A	#N/A	#N/A	#N/A	#N/A	#N/A	#N/A	-0.68333	0.030752	#N/A	#N/A	#N/A	#N/A
PXO_RS06750		23S rRNA pseudouridine synthase F	1	#N/A	#N/A	#N/A	#N/A	#N/A	#N/A	#N/A	#N/A	#N/A	#N/A	#N/A	#N/A	-0.84203	0.003201	#N/A	#N/A	#N/A	#N/A	#N/A	#N/A
PXO_RS06800		RND transporter	1	#N/A	#N/A	#N/A	#N/A	#N/A	#N/A	#N/A	#N/A	#N/A	#N/A	#N/A	#N/A	#N/A	#N/A	1.6286	0.0082744	#N/A	#N/A	#N/A	#N/A
PXO_RS06805		acriflavin resistance protein	1	#N/A	#N/A	#N/A	#N/A	#N/A	#N/A	#N/A	#N/A	#N/A	#N/A	#N/A	#N/A	#N/A	#N/A	1.5354	0.00030663	#N/A	#N/A	#N/A	#N/A
PXO_RS06945	sucC	succinyl-CoA ligase subunit beta	1	#N/A	#N/A	#N/A	#N/A	#N/A	#N/A	#N/A	#N/A	#N/A	#N/A	#N/A	#N/A	#N/A	#N/A	#N/A	#N/A	#N/A	#N/A	-0.72999	0.031905
PXO_RS07010		ligand-gated channel	1	#N/A	#N/A	#N/A	#N/A	#N/A	#N/A	#N/A	#N/A	#N/A	#N/A	0.72575	0.01776	#N/A	#N/A	#N/A	#N/A	#N/A	#N/A	#N/A	#N/A
PXO_RS07035		endonuclease	1	#N/A	#N/A	#N/A	#N/A	#N/A	#N/A	#N/A	#N/A	#N/A	#N/A	#N/A	#N/A	3.1475	5.95e-39	#N/A	#N/A	#N/A	#N/A	#N/A	#N/A
PXO_RS07080		thioesterase	1	#N/A	#N/A	#N/A	#N/A	#N/A	#N/A	#N/A	#N/A	#N/A	#N/A	#N/A	#N/A	#N/A	#N/A	-0.77719	0.031413	#N/A	#N/A	#N/A	#N/A
PXO_RS07085	uvrA	ABC-ATPase UvrA	1	#N/A	#N/A	#N/A	#N/A	#N/A	#N/A	#N/A	#N/A	#N/A	#N/A	#N/A	#N/A	#N/A	#N/A	-0.91956	0.0017867	#N/A	#N/A	#N/A	#N/A
PXO_RS07090	rplU	MULTISPECIES: 50S ribosomal protein L21	1	#N/A	#N/A	#N/A	#N/A	#N/A	#N/A	#N/A	#N/A	#N/A	#N/A	#N/A	#N/A	#N/A	#N/A	-0.99317	0.00041499	#N/A	#N/A	#N/A	#N/A
PXO_RS07095	rpmA	50S ribosomal protein L27	1	#N/A	#N/A	#N/A	#N/A	#N/A	#N/A	#N/A	#N/A	#N/A	#N/A	#N/A	#N/A	#N/A	#N/A	-0.59136	0.042823	#N/A	#N/A	#N/A	#N/A
PXO_RS07105	rpsT	MULTISPECIES: 30S ribosomal protein S20	1	#N/A	#N/A	#N/A	#N/A	#N/A	#N/A	#N/A	#N/A	#N/A	#N/A	#N/A	#N/A	1.2684	5.9e-08	#N/A	#N/A	#N/A	#N/A	#N/A	#N/A
PXO_RS07120	ileS	isoleucine--tRNA ligase	1	#N/A	#N/A	#N/A	#N/A	#N/A	#N/A	#N/A	#N/A	#N/A	#N/A	#N/A	#N/A	-0.68066	0.0090588	#N/A	#N/A	#N/A	#N/A	#N/A	#N/A
PXO_RS07140	cyoA	MULTISPECIES: cytochrome C oxidase subunit II	1	#N/A	#N/A	#N/A	#N/A	#N/A	#N/A	#N/A	#N/A	#N/A	#N/A	#N/A	#N/A	-1.8568	2.62e-16	#N/A	#N/A	#N/A	#N/A	#N/A	#N/A
PXO_RS07145	cyoB	cytochrome O ubiquinol oxidase	1	#N/A	#N/A	#N/A	#N/A	#N/A	#N/A	#N/A	#N/A	#N/A	#N/A	#N/A	#N/A	-1.5956	1.33e-12	#N/A	#N/A	#N/A	#N/A	#N/A	#N/A
PXO_RS07150	cyoC	cytochrome o ubiquinol oxidase subunit III	1	#N/A	#N/A	#N/A	#N/A	#N/A	#N/A	#N/A	#N/A	#N/A	#N/A	#N/A	#N/A	-1.5716	1.32e-10	#N/A	#N/A	#N/A	#N/A	#N/A	#N/A
PXO_RS07155	cyoD	MULTISPECIES: cytochrome O ubiquinol oxidase	1	#N/A	#N/A	#N/A	#N/A	#N/A	#N/A	#N/A	#N/A	#N/A	#N/A	#N/A	#N/A	-1.3374	7.86e-08	#N/A	#N/A	#N/A	#N/A	#N/A	#N/A
PXO_RS07170		hypothetical protein	1	#N/A	#N/A	#N/A	#N/A	#N/A	#N/A	#N/A	#N/A	#N/A	#N/A	#N/A	#N/A	-1.0076	0.00022305	#N/A	#N/A	#N/A	#N/A	#N/A	#N/A
PXO_RS07210		#N/A	1	#N/A	#N/A	#N/A	#N/A	#N/A	#N/A	#N/A	#N/A	#N/A	#N/A	-1.3687	0.027916	#N/A	#N/A	#N/A	#N/A	#N/A	#N/A	#N/A	#N/A
PXO_RS07275		DDE endonuclease	1	#N/A	#N/A	#N/A	#N/A	#N/A	#N/A	#N/A	#N/A	#N/A	#N/A	#N/A	#N/A	2.5989	0.031376	#N/A	#N/A	#N/A	#N/A	#N/A	#N/A
PXO_RS07320	tssB	MULTISPECIES: hypothetical protein	1	#N/A	#N/A	#N/A	#N/A	#N/A	#N/A	#N/A	#N/A	#N/A	#N/A	3.1757	9.78e-12	#N/A	#N/A	#N/A	#N/A	#N/A	#N/A	#N/A	#N/A
PXO_RS07330		hypothetical protein	1	#N/A	#N/A	#N/A	#N/A	#N/A	#N/A	#N/A	#N/A	#N/A	#N/A	2.3657	2.49e-06	#N/A	#N/A	#N/A	#N/A	#N/A	#N/A	#N/A	#N/A
PXO_RS07335		hypothetical protein	1	#N/A	#N/A	#N/A	#N/A	#N/A	#N/A	#N/A	#N/A	#N/A	#N/A	2.4855	2.21e-07	#N/A	#N/A	#N/A	#N/A	#N/A	#N/A	#N/A	#N/A
PXO_RS07345	tssF	type VI secretion system protein ImpG	1	#N/A	#N/A	#N/A	#N/A	#N/A	#N/A	#N/A	#N/A	#N/A	#N/A	1.5405	0.0081726	#N/A	#N/A	#N/A	#N/A	#N/A	#N/A	#N/A	#N/A
PXO_RS07380	tssI	type IV secretion protein Rhs	1	#N/A	#N/A	#N/A	#N/A	#N/A	#N/A	#N/A	#N/A	#N/A	#N/A	1.4863	6.39e-05	#N/A	#N/A	#N/A	#N/A	#N/A	#N/A	#N/A	#N/A
PXO_RS07390	tagH	peptide-binding protein	1	#N/A	#N/A	#N/A	#N/A	#N/A	#N/A	#N/A	#N/A	#N/A	#N/A	1.4549	0.0043325	#N/A	#N/A	#N/A	#N/A	#N/A	#N/A	#N/A	#N/A
PXO_RS07395	tssK	type VI secretion protein	1	#N/A	#N/A	#N/A	#N/A	#N/A	#N/A	#N/A	#N/A	#N/A	#N/A	1.2741	0.016682	#N/A	#N/A	#N/A	#N/A	#N/A	#N/A	#N/A	#N/A
PXO_RS07405	tssM	type VI secretion protein	1	#N/A	#N/A	#N/A	#N/A	#N/A	#N/A	#N/A	#N/A	#N/A	#N/A	1.0747	0.0098521	#N/A	#N/A	#N/A	#N/A	#N/A	#N/A	#N/A	#N/A
PXO_RS07440		two-component system sensor histidine kinase	1	#N/A	#N/A	#N/A	#N/A	-1.6334	3.49e-06	#N/A	#N/A	#N/A	#N/A	#N/A	#N/A	#N/A	#N/A	#N/A	#N/A	#N/A	#N/A	#N/A	#N/A
PXO_RS07445		cytochrome C peroxidase	1	#N/A	#N/A	#N/A	#N/A	-1.2892	0.0021322	#N/A	#N/A	#N/A	#N/A	#N/A	#N/A	#N/A	#N/A	#N/A	#N/A	#N/A	#N/A	#N/A	#N/A
PXO_RS07495		transposase	1	#N/A	#N/A	#N/A	#N/A	1.1883	0.0022008	#N/A	#N/A	#N/A	#N/A	#N/A	#N/A	#N/A	#N/A	#N/A	#N/A	#N/A	#N/A	#N/A	#N/A
PXO_RS07520		acriflavine resistance protein B	1	#N/A	#N/A	#N/A	#N/A	0.96343	0.014125	#N/A	#N/A	#N/A	#N/A	#N/A	#N/A	#N/A	#N/A	#N/A	#N/A	#N/A	#N/A	#N/A	#N/A
PXO_RS07600		DNA-directed RNA polymerase sigma-70 factor	1	#N/A	#N/A	#N/A	#N/A	#N/A	#N/A	#N/A	#N/A	#N/A	#N/A	#N/A	#N/A	#N/A	#N/A	1.2499	0.014499	#N/A	#N/A	#N/A	#N/A
PXO_RS07720		hypothetical protein	1	#N/A	#N/A	#N/A	#N/A	1.046	0.016069	#N/A	#N/A	#N/A	#N/A	#N/A	#N/A	#N/A	#N/A	#N/A	#N/A	#N/A	#N/A	#N/A	#N/A
PXO_RS07730		exod protein	1	#N/A	#N/A	#N/A	#N/A	#N/A	#N/A	#N/A	#N/A	#N/A	#N/A	#N/A	#N/A	#N/A	#N/A	0.89257	0.0070893	#N/A	#N/A	#N/A	#N/A
PXO_RS07740		hypothetical protein	1	#N/A	#N/A	#N/A	#N/A	#N/A	#N/A	#N/A	#N/A	#N/A	#N/A	#N/A	#N/A	-3.0506	1.57e-22	#N/A	#N/A	#N/A	#N/A	#N/A	#N/A
PXO_RS07745		inorganic phosphate transporter	1	#N/A	#N/A	#N/A	#N/A	#N/A	#N/A	#N/A	#N/A	#N/A	#N/A	#N/A	#N/A	-4.2321	1.11e-36	#N/A	#N/A	#N/A	#N/A	#N/A	#N/A
PXO_RS07750		hypothetical protein	1	#N/A	#N/A	#N/A	#N/A	#N/A	#N/A	#N/A	#N/A	#N/A	#N/A	#N/A	#N/A	-2.4302	5.66e-13	#N/A	#N/A	#N/A	#N/A	#N/A	#N/A
PXO_RS07780		CTP synthetase	1	#N/A	#N/A	#N/A	#N/A	#N/A	#N/A	#N/A	#N/A	#N/A	#N/A	#N/A	#N/A	-0.59005	0.025803	#N/A	#N/A	#N/A	#N/A	#N/A	#N/A
PXO_RS07785	kdsA	2-dehydro-3-deoxyphosphooctonate aldolase	1	#N/A	#N/A	#N/A	#N/A	#N/A	#N/A	#N/A	#N/A	#N/A	#N/A	#N/A	#N/A	#N/A	#N/A	-0.87528	0.0049364	#N/A	#N/A	#N/A	#N/A
PXO_RS07800	ftsB	cell division protein FtsB	1	#N/A	#N/A	#N/A	#N/A	#N/A	#N/A	#N/A	#N/A	#N/A	#N/A	#N/A	#N/A	#N/A	#N/A	-0.95953	0.019299	#N/A	#N/A	#N/A	#N/A
PXO_RS07835		membrane protein	1	#N/A	#N/A	#N/A	#N/A	#N/A	#N/A	#N/A	#N/A	#N/A	#N/A	#N/A	#N/A	#N/A	#N/A	0.9024	0.007586	#N/A	#N/A	#N/A	#N/A
PXO_RS07860	ftsH	ATP-dependent metalloprotease	1	#N/A	#N/A	#N/A	#N/A	#N/A	#N/A	#N/A	#N/A	#N/A	#N/A	#N/A	#N/A	#N/A	#N/A	0.6128	0.040426	#N/A	#N/A	#N/A	#N/A
PXO_RS07880	hflX	GTPase HflX	1	#N/A	#N/A	#N/A	#N/A	-0.89248	0.014233	#N/A	#N/A	#N/A	#N/A	#N/A	#N/A	#N/A	#N/A	#N/A	#N/A	#N/A	#N/A	#N/A	#N/A
PXO_RS07900	recA	DNA recombination/repair protein RecA	1	#N/A	#N/A	#N/A	#N/A	#N/A	#N/A	#N/A	#N/A	#N/A	#N/A	#N/A	#N/A	#N/A	#N/A	#N/A	#N/A	#N/A	#N/A	0.67303	0.018659
PXO_RS08035		4-hydroxy-tetrahydrodipicolinate synthase	1	#N/A	#N/A	#N/A	#N/A	#N/A	#N/A	#N/A	#N/A	#N/A	#N/A	#N/A	#N/A	#N/A	#N/A	0.92126	0.01611	#N/A	#N/A	#N/A	#N/A
PXO_RS08040		hypothetical protein	1	#N/A	#N/A	#N/A	#N/A	#N/A	#N/A	#N/A	#N/A	#N/A	#N/A	#N/A	#N/A	#N/A	#N/A	0.72905	0.019092	#N/A	#N/A	#N/A	#N/A
PXO_RS08065		2-dehydro-3-deoxy-6-phosphogalactonate aldolase	1	#N/A	#N/A	#N/A	#N/A	#N/A	#N/A	#N/A	#N/A	#N/A	#N/A	0.89371	0.04424	#N/A	#N/A	#N/A	#N/A	#N/A	#N/A	#N/A	#N/A
PXO_RS08080		alpha-xylosidase	1	#N/A	#N/A	#N/A	#N/A	#N/A	#N/A	#N/A	#N/A	#N/A	#N/A	#N/A	#N/A	0.65296	0.039079	#N/A	#N/A	#N/A	#N/A	#N/A	#N/A
PXO_RS08085		hypothetical protein	1	#N/A	#N/A	#N/A	#N/A	#N/A	#N/A	#N/A	#N/A	#N/A	#N/A	#N/A	#N/A	#N/A	#N/A	#N/A	#N/A	#N/A	#N/A	-0.98341	0.005731
PXO_RS08095	xylB	D-xylulokinase	1	#N/A	#N/A	#N/A	#N/A	#N/A	#N/A	#N/A	#N/A	#N/A	#N/A	#N/A	#N/A	3.6323	2.48e-52	#N/A	#N/A	#N/A	#N/A	#N/A	#N/A
PXO_RS08100	xylA	xylose isomerase	1	#N/A	#N/A	#N/A	#N/A	#N/A	#N/A	#N/A	#N/A	#N/A	#N/A	#N/A	#N/A	3.7546	4.08e-05	#N/A	#N/A	#N/A	#N/A	#N/A	#N/A
PXO_RS08105		MFS transporter	1	#N/A	#N/A	#N/A	#N/A	#N/A	#N/A	#N/A	#N/A	#N/A	#N/A	#N/A	#N/A	3.1911	5.37e-42	#N/A	#N/A	#N/A	#N/A	#N/A	#N/A
PXO_RS08115		hypothetical protein	1	#N/A	#N/A	#N/A	#N/A	#N/A	#N/A	#N/A	#N/A	#N/A	#N/A	#N/A	#N/A	1.133	0.0016676	#N/A	#N/A	#N/A	#N/A	#N/A	#N/A
PXO_RS08150		iron transporter	1	#N/A	#N/A	#N/A	#N/A	#N/A	#N/A	#N/A	#N/A	#N/A	#N/A	1.464	0.0032557	#N/A	#N/A	#N/A	#N/A	#N/A	#N/A	#N/A	#N/A
PXO_RS08155		iron transporter FeoB	1	#N/A	#N/A	#N/A	#N/A	#N/A	#N/A	#N/A	#N/A	#N/A	#N/A	0.9969	0.0033467	#N/A	#N/A	#N/A	#N/A	#N/A	#N/A	#N/A	#N/A
PXO_RS08190		MULTISPECIES: transposase	1	#N/A	#N/A	#N/A	#N/A	#N/A	#N/A	#N/A	#N/A	#N/A	#N/A	#N/A	#N/A	#N/A	#N/A	#N/A	#N/A	1.3964	0.020966	#N/A	#N/A
PXO_RS08225	recJ	ssDNA exonuclease RecJ	1	#N/A	#N/A	#N/A	#N/A	#N/A	#N/A	#N/A	#N/A	#N/A	#N/A	#N/A	#N/A	-0.66984	0.028594	#N/A	#N/A	#N/A	#N/A	#N/A	#N/A
PXO_RS08235		hypothetical protein	1	#N/A	#N/A	#N/A	#N/A	#N/A	#N/A	#N/A	#N/A	#N/A	#N/A	#N/A	#N/A	2.0253	0.02001	#N/A	#N/A	#N/A	#N/A	#N/A	#N/A
PXO_RS08240		hypothetical protein	1	#N/A	#N/A	#N/A	#N/A	#N/A	#N/A	#N/A	#N/A	#N/A	#N/A	#N/A	#N/A	0.90156	8.64e-05	#N/A	#N/A	#N/A	#N/A	#N/A	#N/A
PXO_RS08255		LytTR family transcriptional regulator	1	#N/A	#N/A	#N/A	#N/A	#N/A	#N/A	#N/A	#N/A	#N/A	#N/A	#N/A	#N/A	0.66542	0.041912	#N/A	#N/A	#N/A	#N/A	#N/A	#N/A
PXO_RS08260	prfB	MULTISPECIES: peptide chain release factor 2	1	#N/A	#N/A	#N/A	#N/A	#N/A	#N/A	#N/A	#N/A	#N/A	#N/A	#N/A	#N/A	-0.61626	0.013804	#N/A	#N/A	#N/A	#N/A	#N/A	#N/A
PXO_RS08265	lysS	lysine--tRNA ligase	1	#N/A	#N/A	#N/A	#N/A	#N/A	#N/A	#N/A	#N/A	#N/A	#N/A	#N/A	#N/A	1.36	8.23e-09	#N/A	#N/A	#N/A	#N/A	#N/A	#N/A
PXO_RS08290		long-chain fatty acid--CoA ligase	1	#N/A	#N/A	#N/A	#N/A	#N/A	#N/A	#N/A	#N/A	#N/A	#N/A	#N/A	#N/A	-1.5528	4.87e-11	#N/A	#N/A	#N/A	#N/A	#N/A	#N/A
PXO_RS08305		MULTISPECIES: AbrB family transcriptional regulator	1	#N/A	#N/A	#N/A	#N/A	#N/A	#N/A	#N/A	#N/A	#N/A	#N/A	#N/A	#N/A	1.4817	7.64e-06	#N/A	#N/A	#N/A	#N/A	#N/A	#N/A
PXO_RS08310		MULTISPECIES: DNA-binding protein	1	#N/A	#N/A	#N/A	#N/A	#N/A	#N/A	#N/A	#N/A	#N/A	#N/A	#N/A	#N/A	1.4461	0.00042195	#N/A	#N/A	#N/A	#N/A	#N/A	#N/A
PXO_RS08315		aconitate hydratase B	1	#N/A	#N/A	#N/A	#N/A	#N/A	#N/A	#N/A	#N/A	#N/A	#N/A	#N/A	#N/A	0.58577	0.016144	#N/A	#N/A	#N/A	#N/A	#N/A	#N/A
PXO_RS08350		hypothetical protein	1	#N/A	#N/A	#N/A	#N/A	#N/A	#N/A	#N/A	#N/A	#N/A	#N/A	#N/A	#N/A	#N/A	#N/A	1.4315	0.01263	#N/A	#N/A	#N/A	#N/A
PXO_RS08395		chemotaxis protein	1	#N/A	#N/A	#N/A	#N/A	#N/A	#N/A	#N/A	#N/A	#N/A	#N/A	#N/A	#N/A	#N/A	#N/A	1.9377	2.58e-07	#N/A	#N/A	#N/A	#N/A
PXO_RS08410		transposase	1	#N/A	#N/A	#N/A	#N/A	-3.8428	0.0014989	#N/A	#N/A	#N/A	#N/A	#N/A	#N/A	#N/A	#N/A	#N/A	#N/A	#N/A	#N/A	#N/A	#N/A
PXO_RS08485		TonB-dependent receptor	1	#N/A	#N/A	#N/A	#N/A	-1.7966	0.002221	#N/A	#N/A	#N/A	#N/A	#N/A	#N/A	#N/A	#N/A	#N/A	#N/A	#N/A	#N/A	#N/A	#N/A
PXO_RS08635		#N/A	1	#N/A	#N/A	#N/A	#N/A	#N/A	#N/A	#N/A	#N/A	#N/A	#N/A	#N/A	#N/A	1.0134	0.021009	#N/A	#N/A	#N/A	#N/A	#N/A	#N/A
PXO_RS08645		PTS fructose transporter subunit IIBC	1	#N/A	#N/A	#N/A	#N/A	#N/A	#N/A	#N/A	#N/A	#N/A	#N/A	#N/A	#N/A	0.81752	0.0021044	#N/A	#N/A	#N/A	#N/A	#N/A	#N/A
PXO_RS08650		1-phosphofructokinase	1	#N/A	#N/A	#N/A	#N/A	#N/A	#N/A	#N/A	#N/A	#N/A	#N/A	#N/A	#N/A	0.85629	0.0046299	#N/A	#N/A	#N/A	#N/A	#N/A	#N/A
PXO_RS08690		multidrug efflux RND transporter permease subunit	1	#N/A	#N/A	#N/A	#N/A	#N/A	#N/A	#N/A	#N/A	1.7979	6.45e-09	#N/A	#N/A	#N/A	#N/A	#N/A	#N/A	#N/A	#N/A	#N/A	#N/A
PXO_RS08695		GntR family transcriptional regulator	1	#N/A	#N/A	#N/A	#N/A	#N/A	#N/A	#N/A	#N/A	1.8598	1.75e-09	#N/A	#N/A	#N/A	#N/A	#N/A	#N/A	#N/A	#N/A	#N/A	#N/A
PXO_RS08700		TetR family transcriptional regulator	1	#N/A	#N/A	#N/A	#N/A	#N/A	#N/A	#N/A	#N/A	1.5256	0.0029312	#N/A	#N/A	#N/A	#N/A	#N/A	#N/A	#N/A	#N/A	#N/A	#N/A
PXO_RS08715		two-component system response regulator	1	#N/A	#N/A	#N/A	#N/A	-3.1669	9.49e-20	#N/A	#N/A	#N/A	#N/A	#N/A	#N/A	#N/A	#N/A	#N/A	#N/A	#N/A	#N/A	#N/A	#N/A
PXO_RS08720		two-component system sensor histidine kinase/response regulator	1	#N/A	#N/A	#N/A	#N/A	-2.7861	1.9e-19	#N/A	#N/A	#N/A	#N/A	#N/A	#N/A	#N/A	#N/A	#N/A	#N/A	#N/A	#N/A	#N/A	#N/A
PXO_RS08740		omega amino acid--pyruvate aminotransferase	1	#N/A	#N/A	#N/A	#N/A	#N/A	#N/A	#N/A	#N/A	#N/A	#N/A	#N/A	#N/A	2.5221	2.25e-19	#N/A	#N/A	#N/A	#N/A	#N/A	#N/A
PXO_RS08750		MFS transporter	1	#N/A	#N/A	#N/A	#N/A	#N/A	#N/A	#N/A	#N/A	#N/A	#N/A	#N/A	#N/A	#N/A	#N/A	1.8626	4.57e-12	#N/A	#N/A	#N/A	#N/A
PXO_RS08760		formate dehydrogenase subunit A	1	#N/A	#N/A	#N/A	#N/A	#N/A	#N/A	#N/A	#N/A	#N/A	#N/A	#N/A	#N/A	#N/A	#N/A	1.6084	6.89e-06	#N/A	#N/A	#N/A	#N/A
PXO_RS08765		hypothetical protein	1	#N/A	#N/A	#N/A	#N/A	#N/A	#N/A	#N/A	#N/A	#N/A	#N/A	#N/A	#N/A	#N/A	#N/A	1.6833	0.00012163	#N/A	#N/A	#N/A	#N/A
PXO_RS08805		multidrug ABC transporter permease	1	#N/A	#N/A	#N/A	#N/A	#N/A	#N/A	#N/A	#N/A	1.7985	8.75e-09	#N/A	#N/A	#N/A	#N/A	#N/A	#N/A	#N/A	#N/A	#N/A	#N/A
PXO_RS08810		DSBA oxidoreductase	1	#N/A	#N/A	#N/A	#N/A	#N/A	#N/A	#N/A	#N/A	1.9651	2.13e-09	#N/A	#N/A	#N/A	#N/A	#N/A	#N/A	#N/A	#N/A	#N/A	#N/A
PXO_RS08815		membrane protein	1	#N/A	#N/A	#N/A	#N/A	#N/A	#N/A	#N/A	#N/A	2.0585	1.04e-10	#N/A	#N/A	#N/A	#N/A	#N/A	#N/A	#N/A	#N/A	#N/A	#N/A
PXO_RS08825		#N/A	1	#N/A	#N/A	#N/A	#N/A	#N/A	#N/A	#N/A	#N/A	1.6527	0.012977	#N/A	#N/A	#N/A	#N/A	#N/A	#N/A	#N/A	#N/A	#N/A	#N/A
PXO_RS08830		putrescine/spermidine ABC transporter permease	1	#N/A	#N/A	#N/A	#N/A	#N/A	#N/A	#N/A	#N/A	1.9963	4.22e-06	#N/A	#N/A	#N/A	#N/A	#N/A	#N/A	#N/A	#N/A	#N/A	#N/A
PXO_RS08860		hypothetical protein	1	#N/A	#N/A	#N/A	#N/A	#N/A	#N/A	#N/A	#N/A	#N/A	#N/A	#N/A	#N/A	0.77078	0.014566	#N/A	#N/A	#N/A	#N/A	#N/A	#N/A
PXO_RS08865	ybeY	MULTISPECIES: endoribonuclease YbeY	1	#N/A	#N/A	#N/A	#N/A	#N/A	#N/A	#N/A	#N/A	#N/A	#N/A	#N/A	#N/A	1.2458	5.99e-07	#N/A	#N/A	#N/A	#N/A	#N/A	#N/A
PXO_RS08890		glutathione S-transferase	1	#N/A	#N/A	#N/A	#N/A	#N/A	#N/A	#N/A	#N/A	#N/A	#N/A	#N/A	#N/A	1.3376	0.0080894	#N/A	#N/A	#N/A	#N/A	#N/A	#N/A
PXO_RS08900		transglycosylase	1	#N/A	#N/A	#N/A	#N/A	#N/A	#N/A	#N/A	#N/A	#N/A	#N/A	#N/A	#N/A	-0.70235	0.026356	#N/A	#N/A	#N/A	#N/A	#N/A	#N/A
PXO_RS08910		cytochrome B	1	#N/A	#N/A	#N/A	#N/A	#N/A	#N/A	#N/A	#N/A	#N/A	#N/A	#N/A	#N/A	-1.5226	3.77e-10	#N/A	#N/A	#N/A	#N/A	#N/A	#N/A
PXO_RS08915		ubiquinol cytochrome C oxidoreductase	1	#N/A	#N/A	#N/A	#N/A	#N/A	#N/A	#N/A	#N/A	#N/A	#N/A	#N/A	#N/A	-1.5792	7.26e-11	#N/A	#N/A	#N/A	#N/A	#N/A	#N/A
PXO_RS08925		peptidase	1	#N/A	#N/A	#N/A	#N/A	#N/A	#N/A	#N/A	#N/A	#N/A	#N/A	#N/A	#N/A	-1.085	9.86e-06	#N/A	#N/A	#N/A	#N/A	#N/A	#N/A
PXO_RS08930		hypothetical protein	1	#N/A	#N/A	#N/A	#N/A	#N/A	#N/A	#N/A	#N/A	#N/A	#N/A	#N/A	#N/A	-1.2076	0.0070018	#N/A	#N/A	#N/A	#N/A	#N/A	#N/A
PXO_RS09010	rnd	ribonuclease D	1	#N/A	#N/A	#N/A	#N/A	-1.0011	0.0059856	#N/A	#N/A	#N/A	#N/A	#N/A	#N/A	#N/A	#N/A	#N/A	#N/A	#N/A	#N/A	#N/A	#N/A
PXO_RS09140		ABC transporter ATP-binding protein	1	#N/A	#N/A	#N/A	#N/A	#N/A	#N/A	#N/A	#N/A	#N/A	#N/A	#N/A	#N/A	-0.93035	8.49e-05	#N/A	#N/A	#N/A	#N/A	#N/A	#N/A
PXO_RS09175		phosphate-binding protein	1	#N/A	#N/A	#N/A	#N/A	2.0984	2.14e-10	#N/A	#N/A	#N/A	#N/A	#N/A	#N/A	#N/A	#N/A	#N/A	#N/A	#N/A	#N/A	#N/A	#N/A
PXO_RS09180		hypothetical protein	1	#N/A	#N/A	#N/A	#N/A	2.7941	5.33e-18	#N/A	#N/A	#N/A	#N/A	#N/A	#N/A	#N/A	#N/A	#N/A	#N/A	#N/A	#N/A	#N/A	#N/A
PXO_RS09210		phosphoglycolate phosphatase	1	#N/A	#N/A	#N/A	#N/A	#N/A	#N/A	#N/A	#N/A	#N/A	#N/A	#N/A	#N/A	-0.87689	0.0071462	#N/A	#N/A	#N/A	#N/A	#N/A	#N/A
PXO_RS09240		acyl-CoA thioesterase	1	#N/A	#N/A	#N/A	#N/A	-1.3328	6.98e-05	#N/A	#N/A	#N/A	#N/A	#N/A	#N/A	#N/A	#N/A	#N/A	#N/A	#N/A	#N/A	#N/A	#N/A
PXO_RS09275		hypothetical protein	1	#N/A	#N/A	#N/A	#N/A	#N/A	#N/A	#N/A	#N/A	#N/A	#N/A	#N/A	#N/A	1.1473	0.02268	#N/A	#N/A	#N/A	#N/A	#N/A	#N/A
PXO_RS09325		cysteine--tRNA ligase	1	#N/A	#N/A	#N/A	#N/A	#N/A	#N/A	#N/A	#N/A	#N/A	#N/A	#N/A	#N/A	-0.77178	0.0027141	#N/A	#N/A	#N/A	#N/A	#N/A	#N/A
PXO_RS09330		hypothetical protein	1	#N/A	#N/A	#N/A	#N/A	#N/A	#N/A	#N/A	#N/A	#N/A	#N/A	#N/A	#N/A	#N/A	#N/A	0.93984	0.00063165	#N/A	#N/A	#N/A	#N/A
PXO_RS09340		argininosuccinate synthase	1	#N/A	#N/A	#N/A	#N/A	#N/A	#N/A	#N/A	#N/A	#N/A	#N/A	#N/A	#N/A	0.53545	0.039863	#N/A	#N/A	#N/A	#N/A	#N/A	#N/A
PXO_RS09345		MULTISPECIES: GNAT family acetyltransferase	1	#N/A	#N/A	#N/A	#N/A	#N/A	#N/A	#N/A	#N/A	#N/A	#N/A	#N/A	#N/A	0.66659	0.016329	#N/A	#N/A	#N/A	#N/A	#N/A	#N/A
PXO_RS09350		acetylornithine deacetylase	1	#N/A	#N/A	#N/A	#N/A	#N/A	#N/A	#N/A	#N/A	#N/A	#N/A	#N/A	#N/A	0.59678	0.024381	#N/A	#N/A	#N/A	#N/A	#N/A	#N/A
PXO_RS09355		acetylglutamate kinase	1	#N/A	#N/A	#N/A	#N/A	#N/A	#N/A	#N/A	#N/A	#N/A	#N/A	#N/A	#N/A	0.58935	0.048792	#N/A	#N/A	#N/A	#N/A	#N/A	#N/A
PXO_RS09395		glutaryl-7-ACA acylase	1	#N/A	#N/A	#N/A	#N/A	#N/A	#N/A	#N/A	#N/A	#N/A	#N/A	#N/A	#N/A	#N/A	#N/A	#N/A	#N/A	2.3944	6.47e-17	#N/A	#N/A
PXO_RS09450		hypothetical protein	1	#N/A	#N/A	#N/A	#N/A	#N/A	#N/A	#N/A	#N/A	#N/A	#N/A	#N/A	#N/A	1.8502	3.11e-07	#N/A	#N/A	#N/A	#N/A	#N/A	#N/A
PXO_RS09475		#N/A	1	#N/A	#N/A	#N/A	#N/A	#N/A	#N/A	#N/A	#N/A	#N/A	#N/A	-2.9513	0.00069109	#N/A	#N/A	#N/A	#N/A	#N/A	#N/A	#N/A	#N/A
PXO_RS09500		cation transporter	1	#N/A	#N/A	#N/A	#N/A	#N/A	#N/A	#N/A	#N/A	#N/A	#N/A	#N/A	#N/A	#N/A	#N/A	#N/A	#N/A	6.2958	2.38e-41	#N/A	#N/A
PXO_RS09505		transporter	1	#N/A	#N/A	#N/A	#N/A	#N/A	#N/A	#N/A	#N/A	#N/A	#N/A	#N/A	#N/A	#N/A	#N/A	#N/A	#N/A	5.5983	6.82e-65	#N/A	#N/A
PXO_RS09515		hypothetical protein	1	#N/A	#N/A	#N/A	#N/A	#N/A	#N/A	#N/A	#N/A	#N/A	#N/A	#N/A	#N/A	#N/A	#N/A	#N/A	#N/A	2.4253	3.41e-07	#N/A	#N/A
PXO_RS09550		hypothetical protein	1	#N/A	#N/A	#N/A	#N/A	#N/A	#N/A	#N/A	#N/A	#N/A	#N/A	#N/A	#N/A	2.6585	0.010632	#N/A	#N/A	#N/A	#N/A	#N/A	#N/A
PXO_RS09605	upp	uracil phosphoribosyltransferase	1	#N/A	#N/A	#N/A	#N/A	#N/A	#N/A	#N/A	#N/A	#N/A	#N/A	#N/A	#N/A	1.0827	0.00015089	#N/A	#N/A	#N/A	#N/A	#N/A	#N/A
PXO_RS09610		TonB-dependent receptor	1	#N/A	#N/A	#N/A	#N/A	#N/A	#N/A	#N/A	#N/A	#N/A	#N/A	#N/A	#N/A	2.7421	8.17e-09	#N/A	#N/A	#N/A	#N/A	#N/A	#N/A
PXO_RS09615		TonB-dependent receptor	1	#N/A	#N/A	#N/A	#N/A	#N/A	#N/A	#N/A	#N/A	#N/A	#N/A	#N/A	#N/A	0.76264	0.0075956	#N/A	#N/A	#N/A	#N/A	#N/A	#N/A
PXO_RS09625		hypothetical protein	1	#N/A	#N/A	#N/A	#N/A	#N/A	#N/A	#N/A	#N/A	#N/A	#N/A	#N/A	#N/A	1.0505	0.010579	#N/A	#N/A	#N/A	#N/A	#N/A	#N/A
PXO_RS09705	secD	preprotein translocase subunit SecD	1	#N/A	#N/A	#N/A	#N/A	#N/A	#N/A	#N/A	#N/A	#N/A	#N/A	#N/A	#N/A	#N/A	#N/A	#N/A	#N/A	#N/A	#N/A	-0.67016	0.039671
PXO_RS09760		hypothetical protein	1	#N/A	#N/A	#N/A	#N/A	#N/A	#N/A	#N/A	#N/A	#N/A	#N/A	#N/A	#N/A	2.1519	4.51e-14	#N/A	#N/A	#N/A	#N/A	#N/A	#N/A
PXO_RS09790	pstS	phosphate-binding protein	1	#N/A	#N/A	#N/A	#N/A	#N/A	#N/A	#N/A	#N/A	#N/A	#N/A	#N/A	#N/A	4.4482	6.99e-73	#N/A	#N/A	#N/A	#N/A	#N/A	#N/A
PXO_RS09800		#N/A	1	#N/A	#N/A	#N/A	#N/A	-1.7015	0.00027474	#N/A	#N/A	#N/A	#N/A	#N/A	#N/A	#N/A	#N/A	#N/A	#N/A	#N/A	#N/A	#N/A	#N/A
PXO_RS09835		enoyl-CoA hydratase	1	#N/A	#N/A	#N/A	#N/A	#N/A	#N/A	#N/A	#N/A	#N/A	#N/A	#N/A	#N/A	0.77734	0.012969	#N/A	#N/A	#N/A	#N/A	#N/A	#N/A
PXO_RS09900		NAD kinase	1	#N/A	#N/A	#N/A	#N/A	#N/A	#N/A	#N/A	#N/A	#N/A	#N/A	#N/A	#N/A	1.0146	0.00015816	#N/A	#N/A	#N/A	#N/A	#N/A	#N/A
PXO_RS09905		MULTISPECIES: 5\'-nucleotidase	1	#N/A	#N/A	#N/A	#N/A	#N/A	#N/A	#N/A	#N/A	#N/A	#N/A	#N/A	#N/A	0.89633	0.00060261	#N/A	#N/A	#N/A	#N/A	#N/A	#N/A
PXO_RS09990	rpsF	30S ribosomal protein S6	1	#N/A	#N/A	#N/A	#N/A	#N/A	#N/A	#N/A	#N/A	#N/A	#N/A	#N/A	#N/A	#N/A	#N/A	-0.95614	0.00099884	#N/A	#N/A	#N/A	#N/A
PXO_RS10000	rplI	50S ribosomal protein L9	1	#N/A	#N/A	#N/A	#N/A	#N/A	#N/A	#N/A	#N/A	#N/A	#N/A	#N/A	#N/A	#N/A	#N/A	-1.0402	0.034968	#N/A	#N/A	#N/A	#N/A
PXO_RS10065		urocanate hydratase	1	#N/A	#N/A	#N/A	#N/A	#N/A	#N/A	#N/A	#N/A	#N/A	#N/A	#N/A	#N/A	-1.208	0.038231	#N/A	#N/A	#N/A	#N/A	#N/A	#N/A
PXO_RS10070	hutG	N-formylglutamate deformylase	1	#N/A	#N/A	#N/A	#N/A	#N/A	#N/A	#N/A	#N/A	#N/A	#N/A	#N/A	#N/A	-0.9592	0.028034	#N/A	#N/A	#N/A	#N/A	#N/A	#N/A
PXO_RS10075	hutH	histidine ammonia-lyase	1	#N/A	#N/A	#N/A	#N/A	#N/A	#N/A	#N/A	#N/A	#N/A	#N/A	#N/A	#N/A	-1.2578	4.48e-06	#N/A	#N/A	#N/A	#N/A	#N/A	#N/A
PXO_RS10085		N-formimino-L-glutamate deiminase	1	#N/A	#N/A	#N/A	#N/A	#N/A	#N/A	#N/A	#N/A	#N/A	#N/A	#N/A	#N/A	-0.78309	0.030542	#N/A	#N/A	#N/A	#N/A	#N/A	#N/A
PXO_RS10105		polyhydroxyalkanoic acid synthase	1	#N/A	#N/A	#N/A	#N/A	#N/A	#N/A	#N/A	#N/A	#N/A	#N/A	#N/A	#N/A	0.88193	0.023195	#N/A	#N/A	#N/A	#N/A	#N/A	#N/A
PXO_RS10130	pheA	prephenate dehydratase	1	#N/A	#N/A	#N/A	#N/A	#N/A	#N/A	#N/A	#N/A	#N/A	#N/A	#N/A	#N/A	#N/A	#N/A	-0.68901	0.027122	#N/A	#N/A	#N/A	#N/A
PXO_RS10155		MULTISPECIES: DNA-binding response regulator	1	#N/A	#N/A	#N/A	#N/A	#N/A	#N/A	#N/A	#N/A	#N/A	#N/A	#N/A	#N/A	#N/A	#N/A	1.8103	7.68e-07	#N/A	#N/A	#N/A	#N/A
PXO_RS10160		two-component system sensor histidine kinase	1	#N/A	#N/A	#N/A	#N/A	#N/A	#N/A	#N/A	#N/A	#N/A	#N/A	#N/A	#N/A	#N/A	#N/A	1.6251	2.77e-07	#N/A	#N/A	#N/A	#N/A
PXO_RS10165		histidine kinase	1	#N/A	#N/A	#N/A	#N/A	#N/A	#N/A	#N/A	#N/A	#N/A	#N/A	#N/A	#N/A	#N/A	#N/A	4.0171	2.45e-31	#N/A	#N/A	#N/A	#N/A
PXO_RS10170		membrane protein	1	#N/A	#N/A	#N/A	#N/A	#N/A	#N/A	#N/A	#N/A	#N/A	#N/A	#N/A	#N/A	#N/A	#N/A	3.4957	1.49e-30	#N/A	#N/A	#N/A	#N/A
PXO_RS10185		transposase	1	#N/A	#N/A	#N/A	#N/A	-2.1822	0.0094577	#N/A	#N/A	#N/A	#N/A	#N/A	#N/A	#N/A	#N/A	#N/A	#N/A	#N/A	#N/A	#N/A	#N/A
PXO_RS10225	pcnB	polynucleotide adenylyltransferase	1	#N/A	#N/A	#N/A	#N/A	#N/A	#N/A	#N/A	#N/A	#N/A	#N/A	#N/A	#N/A	-0.61427	0.022007	#N/A	#N/A	#N/A	#N/A	#N/A	#N/A
PXO_RS10255		prevent-host-death protein	1	#N/A	#N/A	#N/A	#N/A	#N/A	#N/A	#N/A	#N/A	#N/A	#N/A	#N/A	#N/A	-0.95369	0.0014914	#N/A	#N/A	#N/A	#N/A	#N/A	#N/A
PXO_RS10260		hypothetical protein	1	#N/A	#N/A	#N/A	#N/A	#N/A	#N/A	#N/A	#N/A	#N/A	#N/A	#N/A	#N/A	-0.90664	0.010797	#N/A	#N/A	#N/A	#N/A	#N/A	#N/A
PXO_RS10295		beta-glucosidase	1	#N/A	#N/A	#N/A	#N/A	#N/A	#N/A	#N/A	#N/A	#N/A	#N/A	#N/A	#N/A	-2.4648	7.75e-26	#N/A	#N/A	#N/A	#N/A	#N/A	#N/A
PXO_RS10300		zinc carboxypeptidase	1	#N/A	#N/A	#N/A	#N/A	#N/A	#N/A	#N/A	#N/A	#N/A	#N/A	#N/A	#N/A	-1.503	7.62e-10	#N/A	#N/A	#N/A	#N/A	#N/A	#N/A
PXO_RS10335		hypothetical protein	1	#N/A	#N/A	#N/A	#N/A	#N/A	#N/A	#N/A	#N/A	#N/A	#N/A	#N/A	#N/A	#N/A	#N/A	0.95217	0.0014122	#N/A	#N/A	#N/A	#N/A
PXO_RS10340		DNA-directed RNA polymerase sigma-70 factor	1	#N/A	#N/A	#N/A	#N/A	#N/A	#N/A	#N/A	#N/A	#N/A	#N/A	#N/A	#N/A	#N/A	#N/A	1.6921	1.95e-09	#N/A	#N/A	#N/A	#N/A
PXO_RS10355		hypothetical protein	1	#N/A	#N/A	#N/A	#N/A	#N/A	#N/A	#N/A	#N/A	#N/A	#N/A	#N/A	#N/A	#N/A	#N/A	4.2846	1.32e-42	#N/A	#N/A	#N/A	#N/A
PXO_RS10360		#N/A	1	#N/A	#N/A	#N/A	#N/A	#N/A	#N/A	#N/A	#N/A	#N/A	#N/A	#N/A	#N/A	#N/A	#N/A	#N/A	#N/A	1.568	1.51e-06	#N/A	#N/A
PXO_RS10415		diguanylate cyclase	1	#N/A	#N/A	#N/A	#N/A	#N/A	#N/A	#N/A	#N/A	#N/A	#N/A	#N/A	#N/A	#N/A	#N/A	1.719	8.3e-08	#N/A	#N/A	#N/A	#N/A
PXO_RS10445		phosphinothricin acetyltransferase	1	#N/A	#N/A	#N/A	#N/A	#N/A	#N/A	#N/A	#N/A	#N/A	#N/A	#N/A	#N/A	0.59634	0.039965	#N/A	#N/A	#N/A	#N/A	#N/A	#N/A
PXO_RS10475		peptidase S8	1	#N/A	#N/A	#N/A	#N/A	#N/A	#N/A	#N/A	#N/A	#N/A	#N/A	#N/A	#N/A	-0.90983	0.00393	#N/A	#N/A	#N/A	#N/A	#N/A	#N/A
PXO_RS10565		histidine kinase	1	#N/A	#N/A	#N/A	#N/A	#N/A	#N/A	#N/A	#N/A	#N/A	#N/A	#N/A	#N/A	#N/A	#N/A	0.90601	0.001407	#N/A	#N/A	#N/A	#N/A
PXO_RS10580		hypothetical protein	1	#N/A	#N/A	#N/A	#N/A	-0.87239	0.031693	#N/A	#N/A	#N/A	#N/A	#N/A	#N/A	#N/A	#N/A	#N/A	#N/A	#N/A	#N/A	#N/A	#N/A
PXO_RS10690		#N/A	1	#N/A	#N/A	#N/A	#N/A	#N/A	#N/A	#N/A	#N/A	#N/A	#N/A	#N/A	#N/A	1.1159	0.00077172	#N/A	#N/A	#N/A	#N/A	#N/A	#N/A
PXO_RS10725	kdsB	3-deoxy-manno-octulosonate cytidylyltransferase	1	#N/A	#N/A	#N/A	#N/A	#N/A	#N/A	#N/A	#N/A	#N/A	#N/A	#N/A	#N/A	0.81391	0.013593	#N/A	#N/A	#N/A	#N/A	#N/A	#N/A
PXO_RS10780		#N/A	1	#N/A	#N/A	#N/A	#N/A	#N/A	#N/A	#N/A	#N/A	#N/A	#N/A	#N/A	#N/A	1.9637	6.41e-16	#N/A	#N/A	#N/A	#N/A	#N/A	#N/A
PXO_RS10820		#N/A	1	#N/A	#N/A	#N/A	#N/A	#N/A	#N/A	#N/A	#N/A	#N/A	#N/A	#N/A	#N/A	0.74316	0.019968	#N/A	#N/A	#N/A	#N/A	#N/A	#N/A
PXO_RS10835		replication protein	1	#N/A	#N/A	#N/A	#N/A	#N/A	#N/A	#N/A	#N/A	#N/A	#N/A	#N/A	#N/A	1.4435	0.027188	#N/A	#N/A	#N/A	#N/A	#N/A	#N/A
PXO_RS10840		single-stranded DNA-binding protein	1	#N/A	#N/A	#N/A	#N/A	#N/A	#N/A	#N/A	#N/A	#N/A	#N/A	#N/A	#N/A	0.96313	0.0004225	#N/A	#N/A	#N/A	#N/A	#N/A	#N/A
PXO_RS10865		antitoxin	1	#N/A	#N/A	#N/A	#N/A	#N/A	#N/A	#N/A	#N/A	#N/A	#N/A	#N/A	#N/A	1.6678	2.28e-08	#N/A	#N/A	#N/A	#N/A	#N/A	#N/A
PXO_RS10870		hypothetical protein	1	#N/A	#N/A	#N/A	#N/A	#N/A	#N/A	#N/A	#N/A	#N/A	#N/A	#N/A	#N/A	3.7599	4.09e-37	#N/A	#N/A	#N/A	#N/A	#N/A	#N/A
PXO_RS10885		hypothetical protein	1	#N/A	#N/A	#N/A	#N/A	#N/A	#N/A	#N/A	#N/A	#N/A	#N/A	#N/A	#N/A	1.8493	0.00042213	#N/A	#N/A	#N/A	#N/A	#N/A	#N/A
PXO_RS10890		hypothetical protein	1	#N/A	#N/A	#N/A	#N/A	#N/A	#N/A	#N/A	#N/A	#N/A	#N/A	#N/A	#N/A	1.1803	0.00016739	#N/A	#N/A	#N/A	#N/A	#N/A	#N/A
PXO_RS10895		hypothetical protein	1	#N/A	#N/A	#N/A	#N/A	#N/A	#N/A	#N/A	#N/A	#N/A	#N/A	#N/A	#N/A	0.80923	0.013549	#N/A	#N/A	#N/A	#N/A	#N/A	#N/A
PXO_RS10960	hisB	histidine biosynthesis bifunctional protein HisB	1	#N/A	#N/A	#N/A	#N/A	#N/A	#N/A	#N/A	#N/A	#N/A	#N/A	#N/A	#N/A	#N/A	#N/A	-0.73536	0.030703	#N/A	#N/A	#N/A	#N/A
PXO_RS10965		histidinol-phosphate aminotransferase	1	#N/A	#N/A	#N/A	#N/A	#N/A	#N/A	#N/A	#N/A	#N/A	#N/A	#N/A	#N/A	#N/A	#N/A	-0.80865	0.011375	#N/A	#N/A	#N/A	#N/A
PXO_RS10970	hisD	histidinol dehydrogenase	1	#N/A	#N/A	#N/A	#N/A	#N/A	#N/A	#N/A	#N/A	#N/A	#N/A	#N/A	#N/A	#N/A	#N/A	-0.65571	0.041276	#N/A	#N/A	#N/A	#N/A
PXO_RS11015	thrC	threonine synthase	1	#N/A	#N/A	#N/A	#N/A	#N/A	#N/A	#N/A	#N/A	#N/A	#N/A	#N/A	#N/A	#N/A	#N/A	#N/A	#N/A	#N/A	#N/A	-0.65422	0.044437
PXO_RS11020		MULTISPECIES: ethyl tert-butyl ether degradation protein EthD	1	#N/A	#N/A	#N/A	#N/A	#N/A	#N/A	#N/A	#N/A	#N/A	#N/A	#N/A	#N/A	1.0262	0.0048095	#N/A	#N/A	#N/A	#N/A	#N/A	#N/A
PXO_RS11050		hypothetical protein	1	#N/A	#N/A	#N/A	#N/A	#N/A	#N/A	#N/A	#N/A	#N/A	#N/A	#N/A	#N/A	#N/A	#N/A	#N/A	#N/A	#N/A	#N/A	-0.88683	0.026415
PXO_RS11065		membrane protein	1	#N/A	#N/A	#N/A	#N/A	#N/A	#N/A	#N/A	#N/A	#N/A	#N/A	#N/A	#N/A	1.305	4.53e-07	#N/A	#N/A	#N/A	#N/A	#N/A	#N/A
PXO_RS11070		methyltransferase	1	#N/A	#N/A	#N/A	#N/A	#N/A	#N/A	#N/A	#N/A	#N/A	#N/A	#N/A	#N/A	0.95937	0.00096744	#N/A	#N/A	#N/A	#N/A	#N/A	#N/A
PXO_RS11075		dihydroorotate dehydrogenase	1	#N/A	#N/A	#N/A	#N/A	#N/A	#N/A	#N/A	#N/A	#N/A	#N/A	#N/A	#N/A	0.77372	0.010898	#N/A	#N/A	#N/A	#N/A	#N/A	#N/A
PXO_RS11080	murB	UDP-N-acetylenolpyruvoylglucosamine reductase	1	#N/A	#N/A	#N/A	#N/A	#N/A	#N/A	#N/A	#N/A	#N/A	#N/A	#N/A	#N/A	0.87865	0.0039153	#N/A	#N/A	#N/A	#N/A	#N/A	#N/A
PXO_RS11110	ispG	4-hydroxy-3-methylbut-2-en-1-yl diphosphate synthase (flavodoxin)	1	#N/A	#N/A	#N/A	#N/A	#N/A	#N/A	#N/A	#N/A	#N/A	#N/A	#N/A	#N/A	-1.1317	3.92e-06	#N/A	#N/A	#N/A	#N/A	#N/A	#N/A
PXO_RS11120		two-component system response regulator	1	#N/A	#N/A	#N/A	#N/A	#N/A	#N/A	#N/A	#N/A	#N/A	#N/A	#N/A	#N/A	-2.2539	8.15e-16	#N/A	#N/A	#N/A	#N/A	#N/A	#N/A
PXO_RS11130		RNA-binding transcriptional accessory protein	1	#N/A	#N/A	#N/A	#N/A	#N/A	#N/A	#N/A	#N/A	#N/A	#N/A	#N/A	#N/A	2.754	2.58e-32	#N/A	#N/A	#N/A	#N/A	#N/A	#N/A
PXO_RS11140		glycine/D-amino acid oxidase	1	#N/A	#N/A	#N/A	#N/A	#N/A	#N/A	#N/A	#N/A	#N/A	#N/A	#N/A	#N/A	2.291	5.55e-10	#N/A	#N/A	#N/A	#N/A	#N/A	#N/A
PXO_RS11145		hypothetical protein	1	#N/A	#N/A	#N/A	#N/A	#N/A	#N/A	#N/A	#N/A	#N/A	#N/A	#N/A	#N/A	1.2024	0.0092734	#N/A	#N/A	#N/A	#N/A	#N/A	#N/A
PXO_RS11170		3-hydroxybutyrate dehydrogenase	1	#N/A	#N/A	#N/A	#N/A	#N/A	#N/A	#N/A	#N/A	#N/A	#N/A	#N/A	#N/A	0.70373	0.033734	#N/A	#N/A	#N/A	#N/A	#N/A	#N/A
PXO_RS11175		7,8-dihydro-8-oxoguanine-triphosphatase	1	#N/A	#N/A	#N/A	#N/A	#N/A	#N/A	#N/A	#N/A	#N/A	#N/A	#N/A	#N/A	0.94307	0.00084517	#N/A	#N/A	#N/A	#N/A	#N/A	#N/A
PXO_RS11195		mechanosensitive ion channel protein MscS	1	#N/A	#N/A	#N/A	#N/A	#N/A	#N/A	#N/A	#N/A	#N/A	#N/A	#N/A	#N/A	#N/A	#N/A	-0.79802	0.015247	#N/A	#N/A	#N/A	#N/A
PXO_RS11210	mntR	manganese transporter	1	#N/A	#N/A	#N/A	#N/A	#N/A	#N/A	#N/A	#N/A	#N/A	#N/A	#N/A	#N/A	#N/A	#N/A	0.7621	0.020728	#N/A	#N/A	#N/A	#N/A
PXO_RS11245		hypothetical protein	1	#N/A	#N/A	#N/A	#N/A	#N/A	#N/A	#N/A	#N/A	#N/A	#N/A	#N/A	#N/A	0.93774	0.035042	#N/A	#N/A	#N/A	#N/A	#N/A	#N/A
PXO_RS11255		LysR family transcriptional regulator	1	#N/A	#N/A	#N/A	#N/A	#N/A	#N/A	#N/A	#N/A	#N/A	#N/A	0.83123	0.027988	#N/A	#N/A	#N/A	#N/A	#N/A	#N/A	#N/A	#N/A
PXO_RS11260		oxidoreductase	1	#N/A	#N/A	#N/A	#N/A	#N/A	#N/A	#N/A	#N/A	#N/A	#N/A	#N/A	#N/A	1.3135	0.003613	#N/A	#N/A	#N/A	#N/A	#N/A	#N/A
PXO_RS11265		hypothetical protein	1	#N/A	#N/A	#N/A	#N/A	#N/A	#N/A	#N/A	#N/A	#N/A	#N/A	#N/A	#N/A	1.5666	9.77e-07	#N/A	#N/A	#N/A	#N/A	#N/A	#N/A
PXO_RS11270	guaA	GMP synthetase	1	#N/A	#N/A	#N/A	#N/A	#N/A	#N/A	#N/A	#N/A	#N/A	#N/A	#N/A	#N/A	#N/A	#N/A	-0.78372	0.008645	#N/A	#N/A	#N/A	#N/A
PXO_RS11275	guaB	inosine-5-monophosphate dehydrogenase	1	#N/A	#N/A	#N/A	#N/A	#N/A	#N/A	#N/A	#N/A	#N/A	#N/A	#N/A	#N/A	#N/A	#N/A	-1.0545	0.00013777	#N/A	#N/A	#N/A	#N/A
PXO_RS11315		transporter	1	#N/A	#N/A	#N/A	#N/A	-1.0053	0.019337	#N/A	#N/A	#N/A	#N/A	#N/A	#N/A	#N/A	#N/A	#N/A	#N/A	#N/A	#N/A	#N/A	#N/A
PXO_RS11320	galU	UTP--glucose-1-phosphate uridylyltransferase	1	#N/A	#N/A	#N/A	#N/A	-0.95067	0.0076607	#N/A	#N/A	#N/A	#N/A	#N/A	#N/A	#N/A	#N/A	#N/A	#N/A	#N/A	#N/A	#N/A	#N/A
PXO_RS11325		multidrug MFS transporter	1	#N/A	#N/A	#N/A	#N/A	#N/A	#N/A	#N/A	#N/A	#N/A	#N/A	#N/A	#N/A	#N/A	#N/A	0.66517	0.02511	#N/A	#N/A	#N/A	#N/A
PXO_RS11355		cytidylate kinase	1	#N/A	#N/A	#N/A	#N/A	#N/A	#N/A	#N/A	#N/A	#N/A	#N/A	#N/A	#N/A	#N/A	#N/A	#N/A	#N/A	#N/A	#N/A	-0.66917	0.018944
PXO_RS11360	ykgO	MULTISPECIES: 50S ribosomal protein L36	1	#N/A	#N/A	#N/A	#N/A	#N/A	#N/A	#N/A	#N/A	#N/A	#N/A	#N/A	#N/A	0.69092	0.0141	#N/A	#N/A	#N/A	#N/A	#N/A	#N/A
PXO_RS11375		apolipoprotein acyltransferase	1	#N/A	#N/A	#N/A	#N/A	#N/A	#N/A	#N/A	#N/A	#N/A	#N/A	0.70736	0.032799	#N/A	#N/A	#N/A	#N/A	#N/A	#N/A	#N/A	#N/A
PXO_RS11440		rifampin ADP-ribosyl transferase	1	#N/A	#N/A	#N/A	#N/A	#N/A	#N/A	#N/A	#N/A	#N/A	#N/A	#N/A	#N/A	#N/A	#N/A	-0.84493	0.0092457	#N/A	#N/A	#N/A	#N/A
PXO_RS11455		MULTISPECIES: hypothetical protein	1	#N/A	#N/A	#N/A	#N/A	#N/A	#N/A	#N/A	#N/A	#N/A	#N/A	#N/A	#N/A	#N/A	#N/A	1.5947	0.0017867	#N/A	#N/A	#N/A	#N/A
PXO_RS11600		transposase	1	#N/A	#N/A	#N/A	#N/A	-1.70972	0.00490468	#N/A	#N/A	#N/A	#N/A	#N/A	#N/A	#N/A	#N/A	#N/A	#N/A	#N/A	#N/A	#N/A	#N/A
PXO_RS11605	moeB	molybdopterin biosynthesis protein MoeB	1	#N/A	#N/A	#N/A	#N/A	#N/A	#N/A	#N/A	#N/A	#N/A	#N/A	#N/A	#N/A	#N/A	#N/A	-0.669063	0.0309645	#N/A	#N/A	#N/A	#N/A
PXO_RS11610		#N/A	1	#N/A	#N/A	#N/A	#N/A	#N/A	#N/A	#N/A	#N/A	#N/A	#N/A	#N/A	#N/A	0.634056	0.010124	#N/A	#N/A	#N/A	#N/A	#N/A	#N/A
PXO_RS11635		#N/A	1	#N/A	#N/A	#N/A	#N/A	#N/A	#N/A	#N/A	#N/A	#N/A	#N/A	#N/A	#N/A	1.98011	5.01e-06	#N/A	#N/A	#N/A	#N/A	#N/A	#N/A
PXO_RS11700	pilW	fimbrial protein	1	#N/A	#N/A	#N/A	#N/A	#N/A	#N/A	#N/A	#N/A	#N/A	#N/A	#N/A	#N/A	2.92697	2.05e-12	#N/A	#N/A	#N/A	#N/A	#N/A	#N/A
PXO_RS11735		hypothetical protein	1	#N/A	#N/A	#N/A	#N/A	#N/A	#N/A	#N/A	#N/A	#N/A	#N/A	#N/A	#N/A	-0.842632	0.0489713	#N/A	#N/A	#N/A	#N/A	#N/A	#N/A
PXO_RS11780		hypothetical protein	1	#N/A	#N/A	#N/A	#N/A	1.89746	4.44e-10	#N/A	#N/A	#N/A	#N/A	#N/A	#N/A	#N/A	#N/A	#N/A	#N/A	#N/A	#N/A	#N/A	#N/A
PXO_RS11845		diguanylate cyclase	1	#N/A	#N/A	#N/A	#N/A	#N/A	#N/A	#N/A	#N/A	#N/A	#N/A	#N/A	#N/A	#N/A	#N/A	0.919407	0.0357466	#N/A	#N/A	#N/A	#N/A
PXO_RS11865		MULTISPECIES: hypothetical protein	1	#N/A	#N/A	#N/A	#N/A	#N/A	#N/A	#N/A	#N/A	#N/A	#N/A	#N/A	#N/A	#N/A	#N/A	#N/A	#N/A	#N/A	#N/A	1.87087	0.0119366
PXO_RS11880		MULTISPECIES: chemotaxis protein	1	#N/A	#N/A	#N/A	#N/A	-1.3389	0.0191686	#N/A	#N/A	#N/A	#N/A	#N/A	#N/A	#N/A	#N/A	#N/A	#N/A	#N/A	#N/A	#N/A	#N/A
PXO_RS11885	flgB	flagellar biosynthesis protein FlgB	1	#N/A	#N/A	#N/A	#N/A	#N/A	#N/A	#N/A	#N/A	#N/A	#N/A	#N/A	#N/A	#N/A	#N/A	1.5075	0.0309645	#N/A	#N/A	#N/A	#N/A
PXO_RS11910	flgG	MULTISPECIES: flagellar basal body rod protein FlgG	1	#N/A	#N/A	#N/A	#N/A	#N/A	#N/A	#N/A	#N/A	#N/A	#N/A	#N/A	#N/A	#N/A	#N/A	1.79263	7.93e-06	#N/A	#N/A	#N/A	#N/A
PXO_RS11935	flgL	flagellar hook-associated protein FlgL	1	#N/A	#N/A	#N/A	#N/A	0.869875	0.0386476	#N/A	#N/A	#N/A	#N/A	#N/A	#N/A	#N/A	#N/A	#N/A	#N/A	#N/A	#N/A	#N/A	#N/A
PXO_RS11955		hypothetical protein	1	#N/A	#N/A	#N/A	#N/A	#N/A	#N/A	#N/A	#N/A	#N/A	#N/A	#N/A	#N/A	#N/A	#N/A	#N/A	#N/A	#N/A	#N/A	2.00664	0.0236197
PXO_RS11970	rpoN	RNA polymerase sigma-54 factor	1	#N/A	#N/A	#N/A	#N/A	#N/A	#N/A	#N/A	#N/A	#N/A	#N/A	#N/A	#N/A	#N/A	#N/A	2.32369	7.75e-14	#N/A	#N/A	#N/A	#N/A
PXO_RS12040	fliF	flagellar M-ring protein FliF	1	#N/A	#N/A	#N/A	#N/A	#N/A	#N/A	#N/A	#N/A	#N/A	#N/A	#N/A	#N/A	#N/A	#N/A	1.64751	0.00191682	#N/A	#N/A	#N/A	#N/A
PXO_RS12115		diguanylate cyclase	1	#N/A	#N/A	#N/A	#N/A	#N/A	#N/A	#N/A	#N/A	#N/A	#N/A	#N/A	#N/A	#N/A	#N/A	1.54572	2.28e-05	#N/A	#N/A	#N/A	#N/A
PXO_RS12135	flhF	flagellar biosynthesis regulator FlhF	1	#N/A	#N/A	#N/A	#N/A	#N/A	#N/A	#N/A	#N/A	#N/A	#N/A	#N/A	#N/A	#N/A	#N/A	2.13499	5.13e-07	#N/A	#N/A	#N/A	#N/A
PXO_RS12145		DNA-directed RNA polymerase sigma-70 factor	1	#N/A	#N/A	#N/A	#N/A	#N/A	#N/A	#N/A	#N/A	#N/A	#N/A	#N/A	#N/A	#N/A	#N/A	1.51807	0.0150942	#N/A	#N/A	#N/A	#N/A
PXO_RS12155		chemotaxis protein	1	#N/A	#N/A	#N/A	#N/A	#N/A	#N/A	#N/A	#N/A	#N/A	#N/A	#N/A	#N/A	#N/A	#N/A	1.73338	0.0199088	#N/A	#N/A	#N/A	#N/A
PXO_RS12255		hypothetical protein	1	#N/A	#N/A	#N/A	#N/A	#N/A	#N/A	#N/A	#N/A	#N/A	#N/A	#N/A	#N/A	0.810794	0.0174787	#N/A	#N/A	#N/A	#N/A	#N/A	#N/A
PXO_RS12265		#N/A	1	#N/A	#N/A	#N/A	#N/A	#N/A	#N/A	#N/A	#N/A	#N/A	#N/A	#N/A	#N/A	#N/A	#N/A	-1.3192	0.0104441	#N/A	#N/A	#N/A	#N/A
PXO_RS12310		energry transducer TonB	1	#N/A	#N/A	#N/A	#N/A	#N/A	#N/A	#N/A	#N/A	#N/A	#N/A	#N/A	#N/A	1.09216	0.0107194	#N/A	#N/A	#N/A	#N/A	#N/A	#N/A
PXO_RS12350		#N/A	1	#N/A	#N/A	#N/A	#N/A	#N/A	#N/A	#N/A	#N/A	#N/A	#N/A	#N/A	#N/A	2.04658	2.05e-12	#N/A	#N/A	#N/A	#N/A	#N/A	#N/A
PXO_RS12380		#N/A	1	#N/A	#N/A	#N/A	#N/A	#N/A	#N/A	#N/A	#N/A	#N/A	#N/A	1.22013	3.2e-05	#N/A	#N/A	#N/A	#N/A	#N/A	#N/A	#N/A	#N/A
PXO_RS13370	rnr	exoribonuclease R	1	#N/A	#N/A	#N/A	#N/A	#N/A	#N/A	#N/A	#N/A	#N/A	#N/A	#N/A	#N/A	-1.0446	0.00010753	#N/A	#N/A	#N/A	#N/A	#N/A	#N/A
PXO_RS13410		N-acylglucosamine 2-epimerase	1	#N/A	#N/A	#N/A	#N/A	#N/A	#N/A	#N/A	#N/A	#N/A	#N/A	#N/A	#N/A	-0.74437	0.0053596	#N/A	#N/A	#N/A	#N/A	#N/A	#N/A
PXO_RS13430		hypothetical protein	1	#N/A	#N/A	#N/A	#N/A	#N/A	#N/A	#N/A	#N/A	#N/A	#N/A	#N/A	#N/A	0.89934	9.39e-05	#N/A	#N/A	#N/A	#N/A	#N/A	#N/A
PXO_RS13445		UDP-glucose 6-dehydrogenase	1	#N/A	#N/A	#N/A	#N/A	-0.83219	0.022052	#N/A	#N/A	#N/A	#N/A	#N/A	#N/A	#N/A	#N/A	#N/A	#N/A	#N/A	#N/A	#N/A	#N/A
PXO_RS13455		vitamin B12 ABC transporter permease	1	#N/A	#N/A	#N/A	#N/A	#N/A	#N/A	#N/A	#N/A	#N/A	#N/A	#N/A	#N/A	#N/A	#N/A	#N/A	#N/A	2.4919	4.66e-19	#N/A	#N/A
PXO_RS13465		multidrug ABC transporter ATP-binding protein	1	#N/A	#N/A	#N/A	#N/A	#N/A	#N/A	#N/A	#N/A	#N/A	#N/A	#N/A	#N/A	#N/A	#N/A	#N/A	#N/A	6.8813	8.16e-46	#N/A	#N/A
PXO_RS13470		ABC transporter permease	1	#N/A	#N/A	#N/A	#N/A	#N/A	#N/A	#N/A	#N/A	#N/A	#N/A	#N/A	#N/A	#N/A	#N/A	#N/A	#N/A	6.3086	1.51e-23	#N/A	#N/A
PXO_RS13475		hypothetical protein	1	#N/A	#N/A	#N/A	#N/A	#N/A	#N/A	#N/A	#N/A	#N/A	#N/A	#N/A	#N/A	#N/A	#N/A	#N/A	#N/A	6.3827	9.81e-31	#N/A	#N/A
PXO_RS13480		hypothetical protein	1	#N/A	#N/A	#N/A	#N/A	#N/A	#N/A	#N/A	#N/A	#N/A	#N/A	#N/A	#N/A	#N/A	#N/A	#N/A	#N/A	5.4931	4.32e-40	#N/A	#N/A
PXO_RS13495		fumarate hydratase	1	#N/A	#N/A	#N/A	#N/A	#N/A	#N/A	#N/A	#N/A	#N/A	#N/A	#N/A	#N/A	#N/A	#N/A	#N/A	#N/A	0.94304	0.0084264	#N/A	#N/A
PXO_RS13505		transposase	1	#N/A	#N/A	#N/A	#N/A	#N/A	#N/A	#N/A	#N/A	#N/A	#N/A	#N/A	#N/A	#N/A	#N/A	#N/A	#N/A	2.0561	0.011114	#N/A	#N/A
PXO_RS13525		#N/A	1	#N/A	#N/A	#N/A	#N/A	#N/A	#N/A	#N/A	#N/A	#N/A	#N/A	#N/A	#N/A	1.7539	0.0021323	#N/A	#N/A	#N/A	#N/A	#N/A	#N/A
PXO_RS13540		hypothetical protein	1	#N/A	#N/A	#N/A	#N/A	#N/A	#N/A	#N/A	#N/A	#N/A	#N/A	#N/A	#N/A	#N/A	#N/A	-1.1548	0.017448	#N/A	#N/A	#N/A	#N/A
PXO_RS13570	lpdA	dihydrolipoamide dehydrogenase	1	#N/A	#N/A	#N/A	#N/A	#N/A	#N/A	#N/A	#N/A	#N/A	#N/A	#N/A	#N/A	#N/A	#N/A	-0.69481	0.026338	#N/A	#N/A	#N/A	#N/A
PXO_RS13575		lysine decarboxylase	1	#N/A	#N/A	#N/A	#N/A	#N/A	#N/A	#N/A	#N/A	#N/A	#N/A	#N/A	#N/A	#N/A	#N/A	-0.86756	0.015247	#N/A	#N/A	#N/A	#N/A
PXO_RS13615	dnaJ	molecular chaperone DnaJ	1	#N/A	#N/A	#N/A	#N/A	#N/A	#N/A	#N/A	#N/A	#N/A	#N/A	#N/A	#N/A	-0.68259	0.01906	#N/A	#N/A	#N/A	#N/A	#N/A	#N/A
PXO_RS13620	dnaK	molecular chaperone DnaK	1	#N/A	#N/A	#N/A	#N/A	#N/A	#N/A	#N/A	#N/A	#N/A	#N/A	0.72362	0.01776	#N/A	#N/A	#N/A	#N/A	#N/A	#N/A	#N/A	#N/A
PXO_RS13645		MULTISPECIES: membrane protein	1	#N/A	#N/A	#N/A	#N/A	#N/A	#N/A	#N/A	#N/A	#N/A	#N/A	#N/A	#N/A	-0.81628	0.0032388	#N/A	#N/A	#N/A	#N/A	#N/A	#N/A
PXO_RS13775	bfr	bacterioferritin	1	#N/A	#N/A	#N/A	#N/A	#N/A	#N/A	#N/A	#N/A	#N/A	#N/A	#N/A	#N/A	-0.82817	0.012104	#N/A	#N/A	#N/A	#N/A	#N/A	#N/A
PXO_RS13810	asnB	asparagine synthetase B	1	#N/A	#N/A	#N/A	#N/A	#N/A	#N/A	#N/A	#N/A	#N/A	#N/A	#N/A	#N/A	0.96083	5.53e-05	#N/A	#N/A	#N/A	#N/A	#N/A	#N/A
PXO_RS13815	dapE	succinyl-diaminopimelate desuccinylase	1	#N/A	#N/A	#N/A	#N/A	-1.3822	2.06e-05	#N/A	#N/A	#N/A	#N/A	#N/A	#N/A	#N/A	#N/A	#N/A	#N/A	#N/A	#N/A	#N/A	#N/A
PXO_RS13820		GNAT family N-acetyltransferase	1	#N/A	#N/A	#N/A	#N/A	-1.3554	0.00051717	#N/A	#N/A	#N/A	#N/A	#N/A	#N/A	#N/A	#N/A	#N/A	#N/A	#N/A	#N/A	#N/A	#N/A
PXO_RS13825		hypothetical protein	1	#N/A	#N/A	#N/A	#N/A	-1.4141	0.00013774	#N/A	#N/A	#N/A	#N/A	#N/A	#N/A	#N/A	#N/A	#N/A	#N/A	#N/A	#N/A	#N/A	#N/A
PXO_RS13830		hypothetical protein	1	#N/A	#N/A	#N/A	#N/A	-1.7074	1.24e-05	#N/A	#N/A	#N/A	#N/A	#N/A	#N/A	#N/A	#N/A	#N/A	#N/A	#N/A	#N/A	#N/A	#N/A
PXO_RS13835	dapD	2,3,4,5-tetrahydropyridine-2,6-dicarboxylate N-succinyltransferase	1	#N/A	#N/A	#N/A	#N/A	-1.5067	1.06e-06	#N/A	#N/A	#N/A	#N/A	#N/A	#N/A	#N/A	#N/A	#N/A	#N/A	#N/A	#N/A	#N/A	#N/A
PXO_RS13840		(protein-PII) uridylyltransferase	1	#N/A	#N/A	#N/A	#N/A	-0.97447	0.0032592	#N/A	#N/A	#N/A	#N/A	#N/A	#N/A	#N/A	#N/A	#N/A	#N/A	#N/A	#N/A	#N/A	#N/A
PXO_RS13855		pilus assembly protein	1	#N/A	#N/A	#N/A	#N/A	-3.9045	1.77e-32	#N/A	#N/A	#N/A	#N/A	#N/A	#N/A	#N/A	#N/A	#N/A	#N/A	#N/A	#N/A	#N/A	#N/A
PXO_RS13865		spore coat protein U	1	#N/A	#N/A	#N/A	#N/A	-3.0914	4.97e-15	#N/A	#N/A	#N/A	#N/A	#N/A	#N/A	#N/A	#N/A	#N/A	#N/A	#N/A	#N/A	#N/A	#N/A
PXO_RS13880	rpsB	MULTISPECIES: 30S ribosomal protein S2	1	#N/A	#N/A	#N/A	#N/A	#N/A	#N/A	#N/A	#N/A	#N/A	#N/A	#N/A	#N/A	#N/A	#N/A	-1.3705	4.43e-07	#N/A	#N/A	#N/A	#N/A
PXO_RS13985		ABC transporter ATP-binding protein	1	#N/A	#N/A	#N/A	#N/A	1.4458	4.75e-05	#N/A	#N/A	#N/A	#N/A	#N/A	#N/A	#N/A	#N/A	#N/A	#N/A	#N/A	#N/A	#N/A	#N/A
PXO_RS13990		hypothetical protein	1	#N/A	#N/A	#N/A	#N/A	1.6381	6.88e-06	#N/A	#N/A	#N/A	#N/A	#N/A	#N/A	#N/A	#N/A	#N/A	#N/A	#N/A	#N/A	#N/A	#N/A
PXO_RS13995		hypothetical protein	1	#N/A	#N/A	#N/A	#N/A	1.7019	2.02e-05	#N/A	#N/A	#N/A	#N/A	#N/A	#N/A	#N/A	#N/A	#N/A	#N/A	#N/A	#N/A	#N/A	#N/A
PXO_RS14000		transposase	1	#N/A	#N/A	#N/A	#N/A	1.693	7.08e-05	#N/A	#N/A	#N/A	#N/A	#N/A	#N/A	#N/A	#N/A	#N/A	#N/A	#N/A	#N/A	#N/A	#N/A
PXO_RS14105		#N/A	1	#N/A	#N/A	#N/A	#N/A	#N/A	#N/A	#N/A	#N/A	#N/A	#N/A	1.3795	0.00018257	#N/A	#N/A	#N/A	#N/A	#N/A	#N/A	#N/A	#N/A
PXO_RS14140		hypothetical protein	1	#N/A	#N/A	#N/A	#N/A	#N/A	#N/A	#N/A	#N/A	#N/A	#N/A	#N/A	#N/A	#N/A	#N/A	2.6698	4.59e-16	#N/A	#N/A	#N/A	#N/A
PXO_RS14150		RNA polymerase sigma factor	1	#N/A	#N/A	#N/A	#N/A	#N/A	#N/A	#N/A	#N/A	#N/A	#N/A	#N/A	#N/A	0.67661	0.0073378	#N/A	#N/A	#N/A	#N/A	#N/A	#N/A
PXO_RS14155		hypothetical protein	1	#N/A	#N/A	#N/A	#N/A	#N/A	#N/A	#N/A	#N/A	#N/A	#N/A	#N/A	#N/A	#N/A	#N/A	0.73043	0.011743	#N/A	#N/A	#N/A	#N/A
PXO_RS14160		delta 9 acyl-lipid fatty acid desaturase	1	#N/A	#N/A	#N/A	#N/A	-1.5583	1.25e-06	#N/A	#N/A	#N/A	#N/A	#N/A	#N/A	#N/A	#N/A	#N/A	#N/A	#N/A	#N/A	#N/A	#N/A
PXO_RS14165		dehydrogenase	1	#N/A	#N/A	#N/A	#N/A	-1.7414	3.52e-08	#N/A	#N/A	#N/A	#N/A	#N/A	#N/A	#N/A	#N/A	#N/A	#N/A	#N/A	#N/A	#N/A	#N/A
PXO_RS14170		chromosome partitioning protein ParA	1	#N/A	#N/A	#N/A	#N/A	-1.6523	1.08e-06	#N/A	#N/A	#N/A	#N/A	#N/A	#N/A	#N/A	#N/A	#N/A	#N/A	#N/A	#N/A	#N/A	#N/A
PXO_RS14175		cyclopropane-fatty-acyl-phospholipid synthase	1	#N/A	#N/A	#N/A	#N/A	-1.899	1.24e-09	#N/A	#N/A	#N/A	#N/A	#N/A	#N/A	#N/A	#N/A	#N/A	#N/A	#N/A	#N/A	#N/A	#N/A
PXO_RS14180		membrane protein	1	#N/A	#N/A	#N/A	#N/A	-1.9612	1.82e-06	#N/A	#N/A	#N/A	#N/A	#N/A	#N/A	#N/A	#N/A	#N/A	#N/A	#N/A	#N/A	#N/A	#N/A
PXO_RS14185		membrane protein	1	#N/A	#N/A	#N/A	#N/A	-1.5354	0.00012823	#N/A	#N/A	#N/A	#N/A	#N/A	#N/A	#N/A	#N/A	#N/A	#N/A	#N/A	#N/A	#N/A	#N/A
PXO_RS14190		cyclopropane-fatty-acyl-phospholipid synthase	1	#N/A	#N/A	#N/A	#N/A	-1.7192	4.71e-08	#N/A	#N/A	#N/A	#N/A	#N/A	#N/A	#N/A	#N/A	#N/A	#N/A	#N/A	#N/A	#N/A	#N/A
PXO_RS14255		phosphonoacetate hydrolase	1	#N/A	#N/A	#N/A	#N/A	#N/A	#N/A	#N/A	#N/A	#N/A	#N/A	-1.1082	0.01589	#N/A	#N/A	#N/A	#N/A	#N/A	#N/A	#N/A	#N/A
PXO_RS14275		heat-shock protein Hsp70	1	#N/A	#N/A	#N/A	#N/A	#N/A	#N/A	#N/A	#N/A	#N/A	#N/A	1.1021	0.00077391	#N/A	#N/A	#N/A	#N/A	#N/A	#N/A	#N/A	#N/A
PXO_RS14280		hypothetical protein	1	#N/A	#N/A	#N/A	#N/A	#N/A	#N/A	#N/A	#N/A	#N/A	#N/A	#N/A	#N/A	#N/A	#N/A	-1.0383	0.011577	#N/A	#N/A	#N/A	#N/A
PXO_RS14330		metal-dependent hydrolase	1	#N/A	#N/A	#N/A	#N/A	-1.7141	8.96e-06	#N/A	#N/A	#N/A	#N/A	#N/A	#N/A	#N/A	#N/A	#N/A	#N/A	#N/A	#N/A	#N/A	#N/A
PXO_RS14335		leucine dehydrogenase	1	#N/A	#N/A	#N/A	#N/A	#N/A	#N/A	#N/A	#N/A	#N/A	#N/A	#N/A	#N/A	#N/A	#N/A	-0.85629	0.0046136	#N/A	#N/A	#N/A	#N/A
PXO_RS14355		hypothetical protein	1	#N/A	#N/A	#N/A	#N/A	#N/A	#N/A	#N/A	#N/A	#N/A	#N/A	#N/A	#N/A	#N/A	#N/A	1.2196	0.0019693	#N/A	#N/A	#N/A	#N/A
PXO_RS14365		cell shape determination protein CcmA	1	#N/A	#N/A	#N/A	#N/A	-4.0523	1.35e-35	#N/A	#N/A	#N/A	#N/A	#N/A	#N/A	#N/A	#N/A	#N/A	#N/A	#N/A	#N/A	#N/A	#N/A
PXO_RS14370		hypothetical protein	1	#N/A	#N/A	#N/A	#N/A	-1.8763	2.72e-08	#N/A	#N/A	#N/A	#N/A	#N/A	#N/A	#N/A	#N/A	#N/A	#N/A	#N/A	#N/A	#N/A	#N/A
PXO_RS14415		5\'-methylthioadenosine phosphorylase	1	#N/A	#N/A	#N/A	#N/A	-1.9431	7.39e-11	#N/A	#N/A	#N/A	#N/A	#N/A	#N/A	#N/A	#N/A	#N/A	#N/A	#N/A	#N/A	#N/A	#N/A
PXO_RS14450		hypothetical protein	1	#N/A	#N/A	#N/A	#N/A	#N/A	#N/A	#N/A	#N/A	#N/A	#N/A	#N/A	#N/A	-0.68032	0.039117	#N/A	#N/A	#N/A	#N/A	#N/A	#N/A
PXO_RS14470	era	MULTISPECIES: GTPase Era	1	#N/A	#N/A	#N/A	#N/A	#N/A	#N/A	#N/A	#N/A	#N/A	#N/A	#N/A	#N/A	-0.7518	0.0055826	#N/A	#N/A	#N/A	#N/A	#N/A	#N/A
PXO_RS14475	rnc	ribonuclease III	1	#N/A	#N/A	#N/A	#N/A	#N/A	#N/A	#N/A	#N/A	#N/A	#N/A	#N/A	#N/A	-0.97709	0.00065451	#N/A	#N/A	#N/A	#N/A	#N/A	#N/A
PXO_RS14490	lepA	elongation factor 4	1	#N/A	#N/A	#N/A	#N/A	#N/A	#N/A	#N/A	#N/A	#N/A	#N/A	#N/A	#N/A	-0.8448	0.0010621	#N/A	#N/A	#N/A	#N/A	#N/A	#N/A
PXO_RS14515		cation diffusion facilitator transporter	1	#N/A	#N/A	#N/A	#N/A	#N/A	#N/A	#N/A	#N/A	#N/A	#N/A	#N/A	#N/A	1.6524	2.26e-08	#N/A	#N/A	#N/A	#N/A	#N/A	#N/A
PXO_RS14540		methylmalonate-semialdehyde dehydrogenase	1	#N/A	#N/A	#N/A	#N/A	#N/A	#N/A	#N/A	#N/A	#N/A	#N/A	1.3174	4.96e-05	#N/A	#N/A	#N/A	#N/A	#N/A	#N/A	#N/A	#N/A
PXO_RS14610		hypothetical protein	1	#N/A	#N/A	#N/A	#N/A	#N/A	#N/A	#N/A	#N/A	#N/A	#N/A	#N/A	#N/A	-1.1997	9.34e-05	#N/A	#N/A	#N/A	#N/A	#N/A	#N/A
PXO_RS14685	mtgA	monofunctional biosynthetic peptidoglycan transglycosylase	1	#N/A	#N/A	#N/A	#N/A	#N/A	#N/A	#N/A	#N/A	#N/A	#N/A	#N/A	#N/A	#N/A	#N/A	1.1909	0.00022646	#N/A	#N/A	#N/A	#N/A
PXO_RS14695		hypothetical protein	1	#N/A	#N/A	#N/A	#N/A	#N/A	#N/A	#N/A	#N/A	#N/A	#N/A	0.7564	0.020567	#N/A	#N/A	#N/A	#N/A	#N/A	#N/A	#N/A	#N/A
PXO_RS14700		TonB-dependent receptor	1	#N/A	#N/A	#N/A	#N/A	#N/A	#N/A	#N/A	#N/A	#N/A	#N/A	#N/A	#N/A	-1.4783	0.00014428	#N/A	#N/A	#N/A	#N/A	#N/A	#N/A
PXO_RS14730		serine hydrolase	1	#N/A	#N/A	#N/A	#N/A	#N/A	#N/A	#N/A	#N/A	#N/A	#N/A	#N/A	#N/A	#N/A	#N/A	0.93752	0.0010034	#N/A	#N/A	#N/A	#N/A
PXO_RS14735		histidine biosynthesis protein HisIE	1	#N/A	#N/A	#N/A	#N/A	#N/A	#N/A	#N/A	#N/A	#N/A	#N/A	#N/A	#N/A	#N/A	#N/A	0.88144	0.040426	#N/A	#N/A	#N/A	#N/A
PXO_RS14755		paraslipin	1	#N/A	#N/A	#N/A	#N/A	-0.95741	0.047772	#N/A	#N/A	#N/A	#N/A	#N/A	#N/A	#N/A	#N/A	#N/A	#N/A	#N/A	#N/A	#N/A	#N/A
PXO_RS14780		adenosylmethionine--8-amino-7-oxononanoate aminotransferase BioA	1	#N/A	#N/A	#N/A	#N/A	#N/A	#N/A	#N/A	#N/A	#N/A	#N/A	#N/A	#N/A	-0.61998	0.029444	#N/A	#N/A	#N/A	#N/A	#N/A	#N/A
PXO_RS14795		TonB-dependent receptor	1	#N/A	#N/A	#N/A	#N/A	#N/A	#N/A	#N/A	#N/A	#N/A	#N/A	#N/A	#N/A	-1.0945	0.0030827	#N/A	#N/A	#N/A	#N/A	#N/A	#N/A
PXO_RS14800		alpha-L-fucosidase	1	#N/A	#N/A	#N/A	#N/A	#N/A	#N/A	#N/A	#N/A	#N/A	#N/A	#N/A	#N/A	-0.70141	0.0082351	#N/A	#N/A	#N/A	#N/A	#N/A	#N/A
PXO_RS14805		glycosyl hydrolase	1	#N/A	#N/A	#N/A	#N/A	#N/A	#N/A	#N/A	#N/A	#N/A	#N/A	#N/A	#N/A	-1.0603	9.24e-06	#N/A	#N/A	#N/A	#N/A	#N/A	#N/A
PXO_RS14810		beta-hexosaminidase	1	#N/A	#N/A	#N/A	#N/A	#N/A	#N/A	#N/A	#N/A	#N/A	#N/A	#N/A	#N/A	-0.64489	0.031305	#N/A	#N/A	#N/A	#N/A	#N/A	#N/A
PXO_RS14815		beta-mannosidase	1	#N/A	#N/A	#N/A	#N/A	#N/A	#N/A	#N/A	#N/A	#N/A	#N/A	#N/A	#N/A	-0.99473	0.0024321	#N/A	#N/A	#N/A	#N/A	#N/A	#N/A
PXO_RS14820		glycoside hydrolase family 3	1	#N/A	#N/A	#N/A	#N/A	#N/A	#N/A	#N/A	#N/A	#N/A	#N/A	#N/A	#N/A	-1.1953	4.61e-06	#N/A	#N/A	#N/A	#N/A	#N/A	#N/A
PXO_RS14825		ABC transporter	1	#N/A	#N/A	#N/A	#N/A	1.0197	0.013717	#N/A	#N/A	#N/A	#N/A	#N/A	#N/A	#N/A	#N/A	#N/A	#N/A	#N/A	#N/A	#N/A	#N/A
PXO_RS14830		peptidase S54	1	#N/A	#N/A	#N/A	#N/A	1.2834	0.024629	#N/A	#N/A	#N/A	#N/A	#N/A	#N/A	#N/A	#N/A	#N/A	#N/A	#N/A	#N/A	#N/A	#N/A
PXO_RS14860		hypothetical protein	1	#N/A	#N/A	#N/A	#N/A	#N/A	#N/A	#N/A	#N/A	#N/A	#N/A	#N/A	#N/A	0.68019	0.020199	#N/A	#N/A	#N/A	#N/A	#N/A	#N/A
PXO_RS14865		hypothetical protein	1	#N/A	#N/A	#N/A	#N/A	-1.0107	0.0061656	#N/A	#N/A	#N/A	#N/A	#N/A	#N/A	#N/A	#N/A	#N/A	#N/A	#N/A	#N/A	#N/A	#N/A
PXO_RS14870		beta-galactosidase	1	#N/A	#N/A	#N/A	#N/A	#N/A	#N/A	#N/A	#N/A	#N/A	#N/A	#N/A	#N/A	-0.87449	0.0060713	#N/A	#N/A	#N/A	#N/A	#N/A	#N/A
PXO_RS14960		pilus biogenesis protein	1	#N/A	#N/A	#N/A	#N/A	#N/A	#N/A	#N/A	#N/A	#N/A	#N/A	#N/A	#N/A	#N/A	#N/A	1.3607	2.21e-07	#N/A	#N/A	#N/A	#N/A
PXO_RS14970		two-component system response regulator	1	#N/A	#N/A	#N/A	#N/A	#N/A	#N/A	#N/A	#N/A	#N/A	#N/A	#N/A	#N/A	#N/A	#N/A	1.7181	2.58e-05	#N/A	#N/A	#N/A	#N/A
PXO_RS15005		hypothetical protein	1	#N/A	#N/A	#N/A	#N/A	#N/A	#N/A	#N/A	#N/A	#N/A	#N/A	#N/A	#N/A	#N/A	#N/A	1.0585	0.0019493	#N/A	#N/A	#N/A	#N/A
PXO_RS15015		glycosyl transferase	1	#N/A	#N/A	#N/A	#N/A	-0.79694	0.036727	#N/A	#N/A	#N/A	#N/A	#N/A	#N/A	#N/A	#N/A	#N/A	#N/A	#N/A	#N/A	#N/A	#N/A
PXO_RS15020		hypothetical protein	1	#N/A	#N/A	#N/A	#N/A	#N/A	#N/A	#N/A	#N/A	#N/A	#N/A	#N/A	#N/A	#N/A	#N/A	0.99591	0.0023713	#N/A	#N/A	#N/A	#N/A
PXO_RS15025		ATP--GTP 3\'-pyrophosphotransferase	1	#N/A	#N/A	#N/A	#N/A	#N/A	#N/A	#N/A	#N/A	#N/A	#N/A	#N/A	#N/A	-1.1285	4.86e-06	#N/A	#N/A	#N/A	#N/A	#N/A	#N/A
PXO_RS15035	pqqC	pyrroloquinoline-quinone synthase	1	#N/A	#N/A	#N/A	#N/A	#N/A	#N/A	#N/A	#N/A	#N/A	#N/A	#N/A	#N/A	#N/A	#N/A	1.2781	0.0016205	#N/A	#N/A	#N/A	#N/A
PXO_RS15045	pqqE	coenzyme PQQ synthesis protein E	1	#N/A	#N/A	#N/A	#N/A	#N/A	#N/A	#N/A	#N/A	#N/A	#N/A	#N/A	#N/A	#N/A	#N/A	1.4168	3.47e-05	#N/A	#N/A	#N/A	#N/A
PXO_RS15055		PhoPQ-regulated protein	1	#N/A	#N/A	#N/A	#N/A	#N/A	#N/A	#N/A	#N/A	#N/A	#N/A	#N/A	#N/A	0.78653	0.00096083	#N/A	#N/A	#N/A	#N/A	#N/A	#N/A
PXO_RS15085		MULTISPECIES: DNA starvation/stationary phase protection protein	1	#N/A	#N/A	#N/A	#N/A	#N/A	#N/A	#N/A	#N/A	#N/A	#N/A	#N/A	#N/A	0.75606	0.0012362	#N/A	#N/A	#N/A	#N/A	#N/A	#N/A
PXO_RS15090	recQ	ATP-dependent DNA helicase RecQ	1	#N/A	#N/A	#N/A	#N/A	#N/A	#N/A	#N/A	#N/A	#N/A	#N/A	#N/A	#N/A	-0.63737	0.015515	#N/A	#N/A	#N/A	#N/A	#N/A	#N/A
PXO_RS15095		hypothetical protein	1	#N/A	#N/A	#N/A	#N/A	#N/A	#N/A	#N/A	#N/A	#N/A	#N/A	#N/A	#N/A	#N/A	#N/A	1.3468	0.00040731	#N/A	#N/A	#N/A	#N/A
PXO_RS15100		chemotaxis protein CheY	1	#N/A	#N/A	#N/A	#N/A	#N/A	#N/A	#N/A	#N/A	#N/A	#N/A	#N/A	#N/A	#N/A	#N/A	1.4747	1.97e-05	#N/A	#N/A	#N/A	#N/A
PXO_RS15110	queC	MULTISPECIES: 7-cyano-7-deazaguanine synthase	1	#N/A	#N/A	#N/A	#N/A	#N/A	#N/A	#N/A	#N/A	#N/A	#N/A	#N/A	#N/A	0.80366	0.0016324	#N/A	#N/A	#N/A	#N/A	#N/A	#N/A
PXO_RS15140	ybgF	hypothetical protein	1	#N/A	#N/A	#N/A	#N/A	-0.84668	0.027232	#N/A	#N/A	#N/A	#N/A	#N/A	#N/A	#N/A	#N/A	#N/A	#N/A	#N/A	#N/A	#N/A	#N/A
PXO_RS15155	tolA	cell envelope integrity/translocation protein TolA	1	#N/A	#N/A	#N/A	#N/A	#N/A	#N/A	#N/A	#N/A	#N/A	#N/A	0.86939	0.0035612	#N/A	#N/A	#N/A	#N/A	#N/A	#N/A	#N/A	#N/A
PXO_RS15170	ybgC	hypothetical protein	1	#N/A	#N/A	#N/A	#N/A	#N/A	#N/A	#N/A	#N/A	#N/A	#N/A	0.98335	0.0022648	#N/A	#N/A	#N/A	#N/A	#N/A	#N/A	#N/A	#N/A
PXO_RS15185	ruvA	Holliday junction DNA helicase RuvA	1	#N/A	#N/A	#N/A	#N/A	#N/A	#N/A	#N/A	#N/A	#N/A	#N/A	#N/A	#N/A	#N/A	#N/A	0.94941	0.0028221	#N/A	#N/A	#N/A	#N/A
PXO_RS15190	ruvC	MULTISPECIES: crossover junction endodeoxyribonuclease RuvC	1	#N/A	#N/A	#N/A	#N/A	#N/A	#N/A	#N/A	#N/A	#N/A	#N/A	#N/A	#N/A	#N/A	#N/A	#N/A	#N/A	#N/A	#N/A	-0.87235	0.031277
PXO_RS15205		MULTISPECIES: acetyltransferase	1	#N/A	#N/A	#N/A	#N/A	#N/A	#N/A	#N/A	#N/A	#N/A	#N/A	#N/A	#N/A	0.75695	0.021695	#N/A	#N/A	#N/A	#N/A	#N/A	#N/A
PXO_RS15220		MULTISPECIES: regulatory protein, FmdB family	1	#N/A	#N/A	#N/A	#N/A	#N/A	#N/A	#N/A	#N/A	#N/A	#N/A	#N/A	#N/A	1.4392	6.91e-06	#N/A	#N/A	#N/A	#N/A	#N/A	#N/A
PXO_RS15230		hypothetical protein, partial	1	#N/A	#N/A	#N/A	#N/A	#N/A	#N/A	#N/A	#N/A	#N/A	#N/A	#N/A	#N/A	4.4603	1.41e-60	#N/A	#N/A	#N/A	#N/A	#N/A	#N/A
PXO_RS15235		Non-hemolytic phospholipase C	1	#N/A	#N/A	#N/A	#N/A	#N/A	#N/A	#N/A	#N/A	#N/A	#N/A	#N/A	#N/A	4.459	9.84e-27	#N/A	#N/A	#N/A	#N/A	#N/A	#N/A
PXO_RS15240		phospholipase C, partial	1	#N/A	#N/A	#N/A	#N/A	#N/A	#N/A	#N/A	#N/A	#N/A	#N/A	#N/A	#N/A	2.8885	2.12e-11	#N/A	#N/A	#N/A	#N/A	#N/A	#N/A
PXO_RS15245		membrane protein	1	#N/A	#N/A	#N/A	#N/A	#N/A	#N/A	#N/A	#N/A	#N/A	#N/A	#N/A	#N/A	0.71104	0.048006	#N/A	#N/A	#N/A	#N/A	#N/A	#N/A
PXO_RS15280		hypothetical protein	1	#N/A	#N/A	#N/A	#N/A	#N/A	#N/A	#N/A	#N/A	#N/A	#N/A	#N/A	#N/A	#N/A	#N/A	-0.7829	0.042375	#N/A	#N/A	#N/A	#N/A
PXO_RS15295		hypothetical protein	1	#N/A	#N/A	#N/A	#N/A	#N/A	#N/A	#N/A	#N/A	#N/A	#N/A	#N/A	#N/A	#N/A	#N/A	-2.8719	0.0072045	#N/A	#N/A	#N/A	#N/A
PXO_RS15345		fe/S biogenesis protein nfuA	1	#N/A	#N/A	#N/A	#N/A	#N/A	#N/A	#N/A	#N/A	#N/A	#N/A	#N/A	#N/A	-0.61543	0.022926	#N/A	#N/A	#N/A	#N/A	#N/A	#N/A
PXO_RS15380		ribonuclease E	1	#N/A	#N/A	#N/A	#N/A	#N/A	#N/A	#N/A	#N/A	#N/A	#N/A	#N/A	#N/A	-0.7752	0.0025776	#N/A	#N/A	#N/A	#N/A	#N/A	#N/A
PXO_RS15430		4\'-phosphopantetheinyl transferase	1	#N/A	#N/A	#N/A	#N/A	#N/A	#N/A	#N/A	#N/A	#N/A	#N/A	#N/A	#N/A	-0.82157	0.013179	#N/A	#N/A	#N/A	#N/A	#N/A	#N/A
PXO_RS15585		#N/A	1	#N/A	#N/A	#N/A	#N/A	-0.99389	0.015194	#N/A	#N/A	#N/A	#N/A	#N/A	#N/A	#N/A	#N/A	#N/A	#N/A	#N/A	#N/A	#N/A	#N/A
PXO_RS15690		MULTISPECIES: dihydrodipicolinate synthetase	1	#N/A	#N/A	#N/A	#N/A	#N/A	#N/A	#N/A	#N/A	#N/A	#N/A	#N/A	#N/A	#N/A	#N/A	1.0619	0.029642	#N/A	#N/A	#N/A	#N/A
PXO_RS15730	mutY	A/G-specific adenine glycosylase	1	#N/A	#N/A	#N/A	#N/A	#N/A	#N/A	#N/A	#N/A	#N/A	#N/A	#N/A	#N/A	1.6542	5.76e-10	#N/A	#N/A	#N/A	#N/A	#N/A	#N/A
PXO_RS15770		hypothetical protein	1	#N/A	#N/A	#N/A	#N/A	#N/A	#N/A	#N/A	#N/A	#N/A	#N/A	#N/A	#N/A	1.2657	0.007749	#N/A	#N/A	#N/A	#N/A	#N/A	#N/A
PXO_RS15830		#N/A	1	#N/A	#N/A	#N/A	#N/A	-1.3568	0.0039848	#N/A	#N/A	#N/A	#N/A	#N/A	#N/A	#N/A	#N/A	#N/A	#N/A	#N/A	#N/A	#N/A	#N/A
PXO_RS15850		GumN protein	1	#N/A	#N/A	#N/A	#N/A	#N/A	#N/A	#N/A	#N/A	#N/A	#N/A	#N/A	#N/A	1.0081	0.0034957	#N/A	#N/A	#N/A	#N/A	#N/A	#N/A
PXO_RS15855		hypothetical protein	1	#N/A	#N/A	#N/A	#N/A	#N/A	#N/A	#N/A	#N/A	#N/A	#N/A	#N/A	#N/A	1.1708	6.36e-05	#N/A	#N/A	#N/A	#N/A	#N/A	#N/A
PXO_RS15930		MULTISPECIES: integration host factor subunit alpha	1	#N/A	#N/A	#N/A	#N/A	#N/A	#N/A	#N/A	#N/A	#N/A	#N/A	-1.0092	0.0081726	#N/A	#N/A	#N/A	#N/A	#N/A	#N/A	#N/A	#N/A
PXO_RS15935		phenylalanine--tRNA ligase subunit beta	1	#N/A	#N/A	#N/A	#N/A	#N/A	#N/A	#N/A	#N/A	#N/A	#N/A	#N/A	#N/A	#N/A	#N/A	-0.90037	0.0029021	#N/A	#N/A	#N/A	#N/A
PXO_RS15970		transposase	1	#N/A	#N/A	#N/A	#N/A	#N/A	#N/A	#N/A	#N/A	#N/A	#N/A	#N/A	#N/A	1.024	0.012123	#N/A	#N/A	#N/A	#N/A	#N/A	#N/A
PXO_RS15975		#N/A	1	#N/A	#N/A	#N/A	#N/A	#N/A	#N/A	#N/A	#N/A	#N/A	#N/A	#N/A	#N/A	#N/A	#N/A	-1.2992	0.023521	#N/A	#N/A	#N/A	#N/A
PXO_RS16010		hypothetical protein	1	#N/A	#N/A	#N/A	#N/A	#N/A	#N/A	#N/A	#N/A	#N/A	#N/A	-1.0502	0.025629	#N/A	#N/A	#N/A	#N/A	#N/A	#N/A	#N/A	#N/A
PXO_RS16040		hypothetical protein	1	#N/A	#N/A	#N/A	#N/A	-4.1665	2.26e-05	#N/A	#N/A	#N/A	#N/A	#N/A	#N/A	#N/A	#N/A	#N/A	#N/A	#N/A	#N/A	#N/A	#N/A
PXO_RS16160		major tail tube protein	1	#N/A	#N/A	#N/A	#N/A	#N/A	#N/A	#N/A	#N/A	#N/A	#N/A	#N/A	#N/A	2.1572	0.025696	#N/A	#N/A	#N/A	#N/A	#N/A	#N/A
PXO_RS16185		phage late control protein	1	#N/A	#N/A	#N/A	#N/A	#N/A	#N/A	#N/A	#N/A	#N/A	#N/A	#N/A	#N/A	1.4973	4.92e-05	#N/A	#N/A	#N/A	#N/A	#N/A	#N/A
PXO_RS16200		hypothetical protein	1	#N/A	#N/A	#N/A	#N/A	#N/A	#N/A	#N/A	#N/A	#N/A	#N/A	1.202	0.038125	#N/A	#N/A	#N/A	#N/A	#N/A	#N/A	#N/A	#N/A
PXO_RS16220		MULTISPECIES: hypothetical protein	1	#N/A	#N/A	#N/A	#N/A	#N/A	#N/A	#N/A	#N/A	#N/A	#N/A	#N/A	#N/A	1.3377	0.014679	#N/A	#N/A	#N/A	#N/A	#N/A	#N/A
PXO_RS16310		Oar protein	1	#N/A	#N/A	#N/A	#N/A	#N/A	#N/A	#N/A	#N/A	#N/A	#N/A	#N/A	#N/A	5.3726	2.76e-93	#N/A	#N/A	#N/A	#N/A	#N/A	#N/A
PXO_RS16315		membrane protein	1	#N/A	#N/A	#N/A	#N/A	#N/A	#N/A	#N/A	#N/A	#N/A	#N/A	#N/A	#N/A	#N/A	#N/A	#N/A	#N/A	#N/A	#N/A	-0.84527	0.046164
PXO_RS16355		hypothetical protein	1	#N/A	#N/A	#N/A	#N/A	#N/A	#N/A	#N/A	#N/A	#N/A	#N/A	#N/A	#N/A	0.89474	0.0015033	#N/A	#N/A	#N/A	#N/A	#N/A	#N/A
PXO_RS16360	pnp	polyribonucleotide nucleotidyltransferase	1	#N/A	#N/A	#N/A	#N/A	#N/A	#N/A	#N/A	#N/A	#N/A	#N/A	#N/A	#N/A	#N/A	#N/A	-0.75008	0.011762	#N/A	#N/A	#N/A	#N/A
PXO_RS16365	rpsO	MULTISPECIES: 30S ribosomal protein S15	1	#N/A	#N/A	#N/A	#N/A	#N/A	#N/A	#N/A	#N/A	#N/A	#N/A	#N/A	#N/A	#N/A	#N/A	-0.66666	0.047176	#N/A	#N/A	#N/A	#N/A
PXO_RS16375	rbfA	ribosome-binding factor A	1	#N/A	#N/A	#N/A	#N/A	#N/A	#N/A	#N/A	#N/A	#N/A	#N/A	#N/A	#N/A	#N/A	#N/A	-0.98749	0.014867	#N/A	#N/A	#N/A	#N/A
PXO_RS16405		NADH:ubiquinone oxidoreductase subunit M	1	#N/A	#N/A	#N/A	#N/A	#N/A	#N/A	#N/A	#N/A	#N/A	#N/A	#N/A	#N/A	-0.64238	0.019444	#N/A	#N/A	#N/A	#N/A	#N/A	#N/A
PXO_RS16410	nuoL	NADH:ubiquinone oxidoreductase subunit L	1	#N/A	#N/A	#N/A	#N/A	#N/A	#N/A	#N/A	#N/A	#N/A	#N/A	#N/A	#N/A	-0.60631	0.02882	#N/A	#N/A	#N/A	#N/A	#N/A	#N/A
PXO_RS16425	nuoI	MULTISPECIES: NADH-quinone oxidoreductase subunit I	1	#N/A	#N/A	#N/A	#N/A	#N/A	#N/A	#N/A	#N/A	#N/A	#N/A	#N/A	#N/A	-0.64231	0.040207	#N/A	#N/A	#N/A	#N/A	#N/A	#N/A
PXO_RS16430	nuoH	MULTISPECIES: NADH-quinone oxidoreductase subunit H	1	#N/A	#N/A	#N/A	#N/A	#N/A	#N/A	#N/A	#N/A	#N/A	#N/A	#N/A	#N/A	-0.64499	0.016853	#N/A	#N/A	#N/A	#N/A	#N/A	#N/A
PXO_RS16435	nuoG	NADH dehydrogenase subunit G	1	#N/A	#N/A	#N/A	#N/A	#N/A	#N/A	#N/A	#N/A	#N/A	#N/A	#N/A	#N/A	-0.55257	0.035055	#N/A	#N/A	#N/A	#N/A	#N/A	#N/A
PXO_RS16440	nuoF	NADH dehydrogenase	1	#N/A	#N/A	#N/A	#N/A	#N/A	#N/A	#N/A	#N/A	#N/A	#N/A	#N/A	#N/A	-0.55231	0.045088	#N/A	#N/A	#N/A	#N/A	#N/A	#N/A
PXO_RS16475	secG	preprotein translocase subunit SecG	1	#N/A	#N/A	#N/A	#N/A	#N/A	#N/A	#N/A	#N/A	#N/A	#N/A	#N/A	#N/A	#N/A	#N/A	#N/A	#N/A	#N/A	#N/A	-0.63857	0.037497
PXO_RS16530	glmM	phosphoglucosamine mutase	1	#N/A	#N/A	#N/A	#N/A	#N/A	#N/A	#N/A	#N/A	#N/A	#N/A	#N/A	#N/A	-0.84302	0.011917	#N/A	#N/A	#N/A	#N/A	#N/A	#N/A
PXO_RS16535		MULTISPECIES: acetyl-CoA carboxylase carboxyltransferase subunit beta	1	#N/A	#N/A	#N/A	#N/A	#N/A	#N/A	#N/A	#N/A	#N/A	#N/A	#N/A	#N/A	-0.74612	0.0067214	#N/A	#N/A	#N/A	#N/A	#N/A	#N/A
PXO_RS16555	trpB	tryptophan synthase subunit beta	1	#N/A	#N/A	#N/A	#N/A	#N/A	#N/A	#N/A	#N/A	#N/A	#N/A	#N/A	#N/A	#N/A	#N/A	#N/A	#N/A	#N/A	#N/A	0.95059	0.010366
PXO_RS16610	psd	phosphatidylserine decarboxylase proenzyme	1	#N/A	#N/A	#N/A	#N/A	-1.2562	0.00081055	#N/A	#N/A	#N/A	#N/A	#N/A	#N/A	#N/A	#N/A	#N/A	#N/A	#N/A	#N/A	#N/A	#N/A
PXO_RS16650	greB	transcription elongation factor GreB	1	#N/A	#N/A	#N/A	#N/A	#N/A	#N/A	#N/A	#N/A	#N/A	#N/A	#N/A	#N/A	0.82684	0.0075913	#N/A	#N/A	#N/A	#N/A	#N/A	#N/A
PXO_RS16655	rimO	ribosomal protein S12 methylthiotransferase	1	#N/A	#N/A	#N/A	#N/A	#N/A	#N/A	#N/A	#N/A	#N/A	#N/A	#N/A	#N/A	-0.68329	0.039802	#N/A	#N/A	#N/A	#N/A	#N/A	#N/A
PXO_RS16675		membrane protein	1	#N/A	#N/A	#N/A	#N/A	#N/A	#N/A	#N/A	#N/A	#N/A	#N/A	#N/A	#N/A	#N/A	#N/A	#N/A	#N/A	1.1638	0.041019	#N/A	#N/A
PXO_RS16680		MULTISPECIES: deoxycytidine triphosphate deaminase	1	#N/A	#N/A	#N/A	#N/A	#N/A	#N/A	#N/A	#N/A	#N/A	#N/A	#N/A	#N/A	0.79817	0.0042656	#N/A	#N/A	#N/A	#N/A	#N/A	#N/A
PXO_RS16700		membrane protein	1	#N/A	#N/A	#N/A	#N/A	#N/A	#N/A	#N/A	#N/A	#N/A	#N/A	#N/A	#N/A	#N/A	#N/A	0.83329	0.0029666	#N/A	#N/A	#N/A	#N/A
PXO_RS16715		#N/A	1	#N/A	#N/A	#N/A	#N/A	#N/A	#N/A	#N/A	#N/A	#N/A	#N/A	#N/A	#N/A	#N/A	#N/A	0.79634	0.046038	#N/A	#N/A	#N/A	#N/A
PXO_RS16760		alkaline phosphatase	1	#N/A	#N/A	#N/A	#N/A	#N/A	#N/A	#N/A	#N/A	#N/A	#N/A	#N/A	#N/A	1.3985	2.28e-09	#N/A	#N/A	#N/A	#N/A	#N/A	#N/A
PXO_RS16765	tilS	tRNA(Ile)-lysidine synthetase	1	#N/A	#N/A	#N/A	#N/A	#N/A	#N/A	#N/A	#N/A	#N/A	#N/A	#N/A	#N/A	1.8382	1.3e-10	#N/A	#N/A	#N/A	#N/A	#N/A	#N/A
PXO_RS16780		peptidase	1	#N/A	#N/A	#N/A	#N/A	#N/A	#N/A	#N/A	#N/A	#N/A	#N/A	#N/A	#N/A	#N/A	#N/A	#N/A	#N/A	#N/A	#N/A	0.87761	0.012389
PXO_RS16785		membrane protein	1	#N/A	#N/A	#N/A	#N/A	#N/A	#N/A	#N/A	#N/A	#N/A	#N/A	#N/A	#N/A	1.0942	1.61e-05	#N/A	#N/A	#N/A	#N/A	#N/A	#N/A
PXO_RS16805	tldD	protease TldD	1	#N/A	#N/A	#N/A	#N/A	#N/A	#N/A	#N/A	#N/A	#N/A	#N/A	0.88696	0.0028834	#N/A	#N/A	#N/A	#N/A	#N/A	#N/A	#N/A	#N/A
PXO_RS16810		hypothetical protein	1	#N/A	#N/A	#N/A	#N/A	#N/A	#N/A	#N/A	#N/A	#N/A	#N/A	#N/A	#N/A	1.2311	7.71e-05	#N/A	#N/A	#N/A	#N/A	#N/A	#N/A
PXO_RS16845		TonB-dependent Receptor/Oar-like protein	1	#N/A	#N/A	#N/A	#N/A	#N/A	#N/A	#N/A	#N/A	#N/A	#N/A	#N/A	#N/A	#N/A	#N/A	0.98837	0.00027131	#N/A	#N/A	#N/A	#N/A
PXO_RS16855	rlmH	MULTISPECIES: ribosomal RNA large subunit methyltransferase H	1	#N/A	#N/A	#N/A	#N/A	#N/A	#N/A	#N/A	#N/A	#N/A	#N/A	#N/A	#N/A	-1.2038	0.0010118	#N/A	#N/A	#N/A	#N/A	#N/A	#N/A
PXO_RS16885		DNA polymerase III subunit delta	1	#N/A	#N/A	#N/A	#N/A	#N/A	#N/A	#N/A	#N/A	#N/A	#N/A	#N/A	#N/A	#N/A	#N/A	0.91423	0.0036608	#N/A	#N/A	#N/A	#N/A
PXO_RS16980	glgX	glycogen debranching protein	1	#N/A	#N/A	#N/A	#N/A	#N/A	#N/A	#N/A	#N/A	#N/A	#N/A	#N/A	#N/A	2.0831	1.15e-06	#N/A	#N/A	#N/A	#N/A	#N/A	#N/A
PXO_RS17025		virulence regulator	1	#N/A	#N/A	#N/A	#N/A	#N/A	#N/A	#N/A	#N/A	#N/A	#N/A	#N/A	#N/A	#N/A	#N/A	1.1228	4.2e-05	#N/A	#N/A	#N/A	#N/A
PXO_RS17060		transposase, partial	1	#N/A	#N/A	#N/A	#N/A	#N/A	#N/A	#N/A	#N/A	#N/A	#N/A	#N/A	#N/A	Inf	0.025112	#N/A	#N/A	#N/A	#N/A	#N/A	#N/A
PXO_RS17065		#N/A	1	#N/A	#N/A	#N/A	#N/A	#N/A	#N/A	#N/A	#N/A	-0.98861	0.034391	#N/A	#N/A	#N/A	#N/A	#N/A	#N/A	#N/A	#N/A	#N/A	#N/A
PXO_RS17100		membrane protein	1	#N/A	#N/A	#N/A	#N/A	#N/A	#N/A	#N/A	#N/A	#N/A	#N/A	#N/A	#N/A	-2.6048	1.22e-24	#N/A	#N/A	#N/A	#N/A	#N/A	#N/A
PXO_RS17120		fumarylacetoacetase	1	#N/A	#N/A	#N/A	#N/A	#N/A	#N/A	#N/A	#N/A	#N/A	#N/A	#N/A	#N/A	0.62077	0.031141	#N/A	#N/A	#N/A	#N/A	#N/A	#N/A
PXO_RS17180		aminopeptidase N	1	#N/A	#N/A	#N/A	#N/A	#N/A	#N/A	#N/A	#N/A	#N/A	#N/A	#N/A	#N/A	#N/A	#N/A	#N/A	#N/A	2.4274	1.33e-17	#N/A	#N/A
PXO_RS17185		multidrug transporter	1	#N/A	#N/A	#N/A	#N/A	#N/A	#N/A	#N/A	#N/A	#N/A	#N/A	#N/A	#N/A	#N/A	#N/A	#N/A	#N/A	1.5916	3.83e-06	#N/A	#N/A
PXO_RS17190		MexH family multidrug efflux RND transporter periplasmic adaptor subunit	1	#N/A	#N/A	#N/A	#N/A	#N/A	#N/A	#N/A	#N/A	#N/A	#N/A	#N/A	#N/A	#N/A	#N/A	#N/A	#N/A	1.0274	0.027614	#N/A	#N/A
PXO_RS17275		hypothetical protein	1	#N/A	#N/A	#N/A	#N/A	0.86899	0.019287	#N/A	#N/A	#N/A	#N/A	#N/A	#N/A	#N/A	#N/A	#N/A	#N/A	#N/A	#N/A	#N/A	#N/A
PXO_RS17340		AraC family transcriptional regulator	1	#N/A	#N/A	#N/A	#N/A	#N/A	#N/A	#N/A	#N/A	#N/A	#N/A	-0.86011	0.033808	#N/A	#N/A	#N/A	#N/A	#N/A	#N/A	#N/A	#N/A
PXO_RS17380		peptide transporter	1	#N/A	#N/A	#N/A	#N/A	#N/A	#N/A	#N/A	#N/A	#N/A	#N/A	#N/A	#N/A	0.89651	0.0013312	#N/A	#N/A	#N/A	#N/A	#N/A	#N/A
PXO_RS17390		histidine kinase	1	#N/A	#N/A	#N/A	#N/A	#N/A	#N/A	#N/A	#N/A	#N/A	#N/A	#N/A	#N/A	1.1311	1.09e-06	#N/A	#N/A	#N/A	#N/A	#N/A	#N/A
PXO_RS17470		hypothetical protein	1	#N/A	#N/A	#N/A	#N/A	#N/A	#N/A	#N/A	#N/A	#N/A	#N/A	#N/A	#N/A	#N/A	#N/A	-1.7335	0.013214	#N/A	#N/A	#N/A	#N/A
PXO_RS17495		restriction endonuclease EcoEI subunit M	1	#N/A	#N/A	#N/A	#N/A	#N/A	#N/A	#N/A	#N/A	#N/A	#N/A	#N/A	#N/A	-0.62556	0.034017	#N/A	#N/A	#N/A	#N/A	#N/A	#N/A
PXO_RS17545		plasmid stabilization protein	1	#N/A	#N/A	#N/A	#N/A	#N/A	#N/A	#N/A	#N/A	#N/A	#N/A	#N/A	#N/A	#N/A	#N/A	1.9538	0.029642	#N/A	#N/A	#N/A	#N/A
PXO_RS17590		hypothetical protein	1	#N/A	#N/A	#N/A	#N/A	#N/A	#N/A	#N/A	#N/A	#N/A	#N/A	#N/A	#N/A	#N/A	#N/A	#N/A	#N/A	#N/A	#N/A	1.079	9.89e-06
PXO_RS17605	tssF	type VI secretion protein	1	#N/A	#N/A	#N/A	#N/A	0.85931	0.043401	#N/A	#N/A	#N/A	#N/A	#N/A	#N/A	#N/A	#N/A	#N/A	#N/A	#N/A	#N/A	#N/A	#N/A
PXO_RS17615		MULTISPECIES: hypothetical protein	1	#N/A	#N/A	#N/A	#N/A	#N/A	#N/A	#N/A	#N/A	#N/A	#N/A	#N/A	#N/A	#N/A	#N/A	#N/A	#N/A	#N/A	#N/A	0.59213	0.0349
PXO_RS17730		haloacid dehalogenase	1	#N/A	#N/A	#N/A	#N/A	#N/A	#N/A	#N/A	#N/A	#N/A	#N/A	0.73942	0.041206	#N/A	#N/A	#N/A	#N/A	#N/A	#N/A	#N/A	#N/A
PXO_RS17770		single-stranded DNA-binding protein	1	#N/A	#N/A	#N/A	#N/A	#N/A	#N/A	#N/A	#N/A	#N/A	#N/A	#N/A	#N/A	-1.2355	0.00010281	#N/A	#N/A	#N/A	#N/A	#N/A	#N/A
PXO_RS17775		octaprenyl-diphosphate synthase	1	#N/A	#N/A	#N/A	#N/A	#N/A	#N/A	#N/A	#N/A	#N/A	#N/A	#N/A	#N/A	-0.63365	0.021753	#N/A	#N/A	#N/A	#N/A	#N/A	#N/A
PXO_RS17780		DeoR family transcriptional regulator	1	#N/A	#N/A	#N/A	#N/A	-1.119	0.0018607	#N/A	#N/A	#N/A	#N/A	#N/A	#N/A	#N/A	#N/A	#N/A	#N/A	#N/A	#N/A	#N/A	#N/A
PXO_RS17805		aspartate kinase	1	#N/A	#N/A	#N/A	#N/A	#N/A	#N/A	#N/A	#N/A	#N/A	#N/A	#N/A	#N/A	#N/A	#N/A	-0.81319	0.0043371	#N/A	#N/A	#N/A	#N/A
PXO_RS17830		aspartate carbamoyltransferase	1	#N/A	#N/A	#N/A	#N/A	#N/A	#N/A	#N/A	#N/A	#N/A	#N/A	#N/A	#N/A	#N/A	#N/A	-0.75312	0.014158	#N/A	#N/A	#N/A	#N/A
PXO_RS17845		#N/A	1	#N/A	#N/A	#N/A	#N/A	-5.4941	3.18e-05	#N/A	#N/A	#N/A	#N/A	#N/A	#N/A	#N/A	#N/A	#N/A	#N/A	#N/A	#N/A	#N/A	#N/A
PXO_RS17855		DNA-3-methyladenine glycosylase	1	#N/A	#N/A	#N/A	#N/A	-4.0439	0.00072704	#N/A	#N/A	#N/A	#N/A	#N/A	#N/A	#N/A	#N/A	#N/A	#N/A	#N/A	#N/A	#N/A	#N/A
PXO_RS17900		peptidase	1	#N/A	#N/A	#N/A	#N/A	#N/A	#N/A	#N/A	#N/A	#N/A	#N/A	#N/A	#N/A	#N/A	#N/A	0.95614	0.042162	#N/A	#N/A	#N/A	#N/A
PXO_RS17910		hypothetical protein	1	#N/A	#N/A	#N/A	#N/A	#N/A	#N/A	#N/A	#N/A	#N/A	#N/A	#N/A	#N/A	0.92702	0.00033098	#N/A	#N/A	#N/A	#N/A	#N/A	#N/A
PXO_RS17940	sufB	cysteine desulfurase activator complex subunit SufB	1	#N/A	#N/A	#N/A	#N/A	#N/A	#N/A	#N/A	#N/A	#N/A	#N/A	#N/A	#N/A	#N/A	#N/A	0.67329	0.036435	#N/A	#N/A	#N/A	#N/A
PXO_RS17950	sufD	Fe-S cluster assembly protein SufD	1	#N/A	#N/A	#N/A	#N/A	#N/A	#N/A	#N/A	#N/A	#N/A	#N/A	#N/A	#N/A	#N/A	#N/A	0.78084	0.047253	#N/A	#N/A	#N/A	#N/A
PXO_RS18010		hypothetical protein	1	#N/A	#N/A	#N/A	#N/A	#N/A	#N/A	#N/A	#N/A	#N/A	#N/A	#N/A	#N/A	2.521	0.0012925	#N/A	#N/A	#N/A	#N/A	#N/A	#N/A
PXO_RS18110		TonB-dependent outer membrane Receptor	1	#N/A	#N/A	#N/A	#N/A	2.1695	0.0016632	#N/A	#N/A	#N/A	#N/A	#N/A	#N/A	#N/A	#N/A	#N/A	#N/A	#N/A	#N/A	#N/A	#N/A
PXO_RS18120		cation:proton antiport protein	1	#N/A	#N/A	#N/A	#N/A	#N/A	#N/A	#N/A	#N/A	#N/A	#N/A	#N/A	#N/A	0.72926	0.044967	#N/A	#N/A	#N/A	#N/A	#N/A	#N/A
PXO_RS18145		carboxylate--amine ligase	1	#N/A	#N/A	#N/A	#N/A	#N/A	#N/A	#N/A	#N/A	#N/A	#N/A	#N/A	#N/A	2.4962	4.82e-10	#N/A	#N/A	#N/A	#N/A	#N/A	#N/A
PXO_RS18160		iron transporter	1	#N/A	#N/A	#N/A	#N/A	#N/A	#N/A	#N/A	#N/A	#N/A	#N/A	#N/A	#N/A	1.2747	0.0014899	#N/A	#N/A	#N/A	#N/A	#N/A	#N/A
PXO_RS18165		MULTISPECIES: diaminopimelate decarboxylase	1	#N/A	#N/A	#N/A	#N/A	#N/A	#N/A	#N/A	#N/A	#N/A	#N/A	#N/A	#N/A	1.1097	0.012375	#N/A	#N/A	#N/A	#N/A	#N/A	#N/A
PXO_RS18175		MULTISPECIES: fructose 2,6-bisphosphatase	1	#N/A	#N/A	#N/A	#N/A	#N/A	#N/A	#N/A	#N/A	#N/A	#N/A	#N/A	#N/A	-1.1913	0.00057056	#N/A	#N/A	#N/A	#N/A	#N/A	#N/A
PXO_RS18180	cobT	MULTISPECIES: nicotinate-nucleotide--dimethylbenzimidazole phosphoribosyltransferase	1	#N/A	#N/A	#N/A	#N/A	#N/A	#N/A	#N/A	#N/A	#N/A	#N/A	#N/A	#N/A	-0.88594	0.00091917	#N/A	#N/A	#N/A	#N/A	#N/A	#N/A
PXO_RS18190		MULTISPECIES: adenosyl cobinamide kinase	1	#N/A	#N/A	#N/A	#N/A	#N/A	#N/A	#N/A	#N/A	#N/A	#N/A	#N/A	#N/A	-1.3069	0.035752	#N/A	#N/A	#N/A	#N/A	#N/A	#N/A
PXO_RS18220		transposase	1	#N/A	#N/A	#N/A	#N/A	#N/A	#N/A	#N/A	#N/A	#N/A	#N/A	#N/A	#N/A	1.3903	0.035042	#N/A	#N/A	#N/A	#N/A	#N/A	#N/A
PXO_RS18245	clpB	chaperone protein ClpB	1	#N/A	#N/A	#N/A	#N/A	#N/A	#N/A	#N/A	#N/A	#N/A	#N/A	#N/A	#N/A	#N/A	#N/A	#N/A	#N/A	#N/A	#N/A	0.63607	0.022732
PXO_RS18255		glutathione transferase	1	#N/A	#N/A	#N/A	#N/A	#N/A	#N/A	#N/A	#N/A	#N/A	#N/A	#N/A	#N/A	2.5343	8.33e-07	#N/A	#N/A	#N/A	#N/A	#N/A	#N/A
PXO_RS18270		RNA-binding protein	1	#N/A	#N/A	#N/A	#N/A	#N/A	#N/A	#N/A	#N/A	#N/A	#N/A	#N/A	#N/A	#N/A	#N/A	#N/A	#N/A	0.97725	0.031153	#N/A	#N/A
PXO_RS18290	rimM	ribosome maturation factor RimM	1	#N/A	#N/A	#N/A	#N/A	#N/A	#N/A	#N/A	#N/A	#N/A	#N/A	#N/A	#N/A	#N/A	#N/A	#N/A	#N/A	#N/A	#N/A	-0.8032	0.012966
PXO_RS18340		alpha-L-arabinofuranosidase	1	#N/A	#N/A	#N/A	#N/A	#N/A	#N/A	#N/A	#N/A	#N/A	#N/A	#N/A	#N/A	2.9491	1.91e-34	#N/A	#N/A	#N/A	#N/A	#N/A	#N/A
PXO_RS18350		hypothetical protein	1	#N/A	#N/A	#N/A	#N/A	#N/A	#N/A	#N/A	#N/A	#N/A	#N/A	#N/A	#N/A	3.3214	3.89e-12	#N/A	#N/A	#N/A	#N/A	#N/A	#N/A
PXO_RS18385		MULTISPECIES: DNA transport competence protein	1	#N/A	#N/A	#N/A	#N/A	1.2373	0.037066	#N/A	#N/A	#N/A	#N/A	#N/A	#N/A	#N/A	#N/A	#N/A	#N/A	#N/A	#N/A	#N/A	#N/A
PXO_RS18420		membrane protein	1	#N/A	#N/A	#N/A	#N/A	#N/A	#N/A	#N/A	#N/A	#N/A	#N/A	#N/A	#N/A	-0.69487	0.010498	#N/A	#N/A	#N/A	#N/A	#N/A	#N/A
PXO_RS18450		hypothetical protein	1	#N/A	#N/A	#N/A	#N/A	#N/A	#N/A	#N/A	#N/A	#N/A	#N/A	1.2519	0.00091274	#N/A	#N/A	#N/A	#N/A	#N/A	#N/A	#N/A	#N/A
PXO_RS18475		D-arabinose 5-phosphate isomerase	1	#N/A	#N/A	#N/A	#N/A	#N/A	#N/A	#N/A	#N/A	#N/A	#N/A	#N/A	#N/A	#N/A	#N/A	1.2875	0.0024071	#N/A	#N/A	#N/A	#N/A
PXO_RS18500		RNA polymerase sigma-54 factor	1	#N/A	#N/A	#N/A	#N/A	#N/A	#N/A	#N/A	#N/A	#N/A	#N/A	#N/A	#N/A	#N/A	#N/A	0.6892	0.03936	#N/A	#N/A	#N/A	#N/A
PXO_RS18505	raiA	ribosome hibernation promoting factor HPF	1	#N/A	#N/A	#N/A	#N/A	#N/A	#N/A	#N/A	#N/A	#N/A	#N/A	0.83607	0.013122	#N/A	#N/A	#N/A	#N/A	#N/A	#N/A	#N/A	#N/A
PXO_RS18510		PTS fructose transporter subunit IIA	1	#N/A	#N/A	#N/A	#N/A	#N/A	#N/A	#N/A	#N/A	#N/A	#N/A	#N/A	#N/A	0.93236	0.00029914	#N/A	#N/A	#N/A	#N/A	#N/A	#N/A
PXO_RS18515		HPr kinase/phosphorylase	1	#N/A	#N/A	#N/A	#N/A	#N/A	#N/A	#N/A	#N/A	#N/A	#N/A	#N/A	#N/A	0.85228	0.0016809	#N/A	#N/A	#N/A	#N/A	#N/A	#N/A
PXO_RS18520	rapZ	glmZ(sRNA)-inactivating NTPase	1	#N/A	#N/A	#N/A	#N/A	#N/A	#N/A	#N/A	#N/A	#N/A	#N/A	#N/A	#N/A	0.84474	0.003741	#N/A	#N/A	#N/A	#N/A	#N/A	#N/A
PXO_RS18540	mgtE	magnesium transporter	1	#N/A	#N/A	#N/A	#N/A	#N/A	#N/A	#N/A	#N/A	#N/A	#N/A	#N/A	#N/A	1.7834	1.37e-12	#N/A	#N/A	#N/A	#N/A	#N/A	#N/A
PXO_RS18545		phospholipase	1	#N/A	#N/A	#N/A	#N/A	#N/A	#N/A	#N/A	#N/A	#N/A	#N/A	#N/A	#N/A	0.97958	0.00072527	#N/A	#N/A	#N/A	#N/A	#N/A	#N/A
PXO_RS18560		transposase	1	#N/A	#N/A	#N/A	#N/A	#N/A	#N/A	#N/A	#N/A	#N/A	#N/A	#N/A	#N/A	2.6255	0.0037296	#N/A	#N/A	#N/A	#N/A	#N/A	#N/A
PXO_RS18570		amino acid amidase	1	#N/A	#N/A	#N/A	#N/A	#N/A	#N/A	#N/A	#N/A	#N/A	#N/A	#N/A	#N/A	#N/A	#N/A	0.91041	0.031864	#N/A	#N/A	#N/A	#N/A
PXO_RS18575		LuxR family transcriptional regulator	1	#N/A	#N/A	#N/A	#N/A	0.84451	0.013	#N/A	#N/A	#N/A	#N/A	#N/A	#N/A	#N/A	#N/A	#N/A	#N/A	#N/A	#N/A	#N/A	#N/A
PXO_RS18630		peptidase M1	1	#N/A	#N/A	#N/A	#N/A	#N/A	#N/A	#N/A	#N/A	#N/A	#N/A	#N/A	#N/A	0.62205	0.023243	#N/A	#N/A	#N/A	#N/A	#N/A	#N/A
PXO_RS18805		transposase	1	#N/A	#N/A	#N/A	#N/A	#N/A	#N/A	#N/A	#N/A	#N/A	#N/A	#N/A	#N/A	3.7078	5.48e-18	#N/A	#N/A	#N/A	#N/A	#N/A	#N/A
PXO_RS18825	azu	azurin	1	#N/A	#N/A	#N/A	#N/A	-1.3463	0.00027474	#N/A	#N/A	#N/A	#N/A	#N/A	#N/A	#N/A	#N/A	#N/A	#N/A	#N/A	#N/A	#N/A	#N/A
PXO_RS18840		histidinol-phosphate aminotransferase	1	#N/A	#N/A	#N/A	#N/A	#N/A	#N/A	#N/A	#N/A	#N/A	#N/A	#N/A	#N/A	#N/A	#N/A	-1.0343	0.0084313	#N/A	#N/A	#N/A	#N/A
PXO_RS18870		acetylornithine aminotransferase	1	#N/A	#N/A	#N/A	#N/A	#N/A	#N/A	#N/A	#N/A	#N/A	#N/A	#N/A	#N/A	#N/A	#N/A	-0.63369	0.048896	#N/A	#N/A	#N/A	#N/A
PXO_RS18900		serine/threonine protein kinase	1	#N/A	#N/A	#N/A	#N/A	#N/A	#N/A	#N/A	#N/A	#N/A	#N/A	#N/A	#N/A	-0.79223	0.025641	#N/A	#N/A	#N/A	#N/A	#N/A	#N/A
PXO_RS18915	rimK	alpha-L-glutamate ligase	1	#N/A	#N/A	#N/A	#N/A	#N/A	#N/A	#N/A	#N/A	#N/A	#N/A	#N/A	#N/A	#N/A	#N/A	#N/A	#N/A	#N/A	#N/A	-0.80951	0.0055148
PXO_RS18955	gap	MULTISPECIES: glyceraldehyde-3-phosphate dehydrogenase	1	#N/A	#N/A	#N/A	#N/A	#N/A	#N/A	#N/A	#N/A	#N/A	#N/A	#N/A	#N/A	#N/A	#N/A	-0.82776	0.030032	#N/A	#N/A	#N/A	#N/A
PXO_RS18990		endonuclease	1	#N/A	#N/A	#N/A	#N/A	#N/A	#N/A	#N/A	#N/A	#N/A	#N/A	#N/A	#N/A	1.7101	6.21e-12	#N/A	#N/A	#N/A	#N/A	#N/A	#N/A
PXO_RS18995		MBL fold metallo-hydrolase	1	#N/A	#N/A	#N/A	#N/A	#N/A	#N/A	#N/A	#N/A	#N/A	#N/A	#N/A	#N/A	1.251	5.69e-06	#N/A	#N/A	#N/A	#N/A	#N/A	#N/A
PXO_RS19000	modA	molybdenum ABC transporter substrate-binding protein	1	#N/A	#N/A	#N/A	#N/A	#N/A	#N/A	#N/A	#N/A	#N/A	#N/A	#N/A	#N/A	1.0131	0.0003033	#N/A	#N/A	#N/A	#N/A	#N/A	#N/A
PXO_RS19005	modB	molybdate ABC transporter permease	1	#N/A	#N/A	#N/A	#N/A	#N/A	#N/A	#N/A	#N/A	#N/A	#N/A	#N/A	#N/A	0.92714	0.0024538	#N/A	#N/A	#N/A	#N/A	#N/A	#N/A
PXO_RS19040		#N/A	1	#N/A	#N/A	#N/A	#N/A	#N/A	#N/A	#N/A	#N/A	#N/A	#N/A	#N/A	#N/A	2.6752	8.08e-09	#N/A	#N/A	#N/A	#N/A	#N/A	#N/A
PXO_RS19060		thermostable hemolysin	1	#N/A	#N/A	#N/A	#N/A	#N/A	#N/A	#N/A	#N/A	#N/A	#N/A	#N/A	#N/A	3.3368	6.58e-10	#N/A	#N/A	#N/A	#N/A	#N/A	#N/A
PXO_RS19070		hypothetical protein	1	#N/A	#N/A	#N/A	#N/A	#N/A	#N/A	#N/A	#N/A	#N/A	#N/A	#N/A	#N/A	7.162	2.3e-109	#N/A	#N/A	#N/A	#N/A	#N/A	#N/A
PXO_RS19075		TonB-dependent receptor	1	#N/A	#N/A	#N/A	#N/A	#N/A	#N/A	#N/A	#N/A	#N/A	#N/A	#N/A	#N/A	6.5702	2.21e-115	#N/A	#N/A	#N/A	#N/A	#N/A	#N/A
PXO_RS19080		peptidoglycan-binding protein	1	#N/A	#N/A	#N/A	#N/A	#N/A	#N/A	#N/A	#N/A	#N/A	#N/A	#N/A	#N/A	#N/A	#N/A	1.4422	0.036044	#N/A	#N/A	#N/A	#N/A
PXO_RS19085		M23 peptidase	1	#N/A	#N/A	#N/A	#N/A	#N/A	#N/A	#N/A	#N/A	#N/A	#N/A	#N/A	#N/A	#N/A	#N/A	1.376	0.029642	#N/A	#N/A	#N/A	#N/A
PXO_RS19105		hypothetical protein	1	#N/A	#N/A	#N/A	#N/A	#N/A	#N/A	#N/A	#N/A	#N/A	#N/A	1.2425	0.00091274	#N/A	#N/A	#N/A	#N/A	#N/A	#N/A	#N/A	#N/A
PXO_RS19195	recG	ATP-dependent DNA helicase RecG	1	#N/A	#N/A	#N/A	#N/A	#N/A	#N/A	#N/A	#N/A	#N/A	#N/A	#N/A	#N/A	-0.55683	0.039117	#N/A	#N/A	#N/A	#N/A	#N/A	#N/A
PXO_RS19210	rpoZ	DNA-directed RNA polymerase subunit omega	1	#N/A	#N/A	#N/A	#N/A	#N/A	#N/A	#N/A	#N/A	#N/A	#N/A	#N/A	#N/A	#N/A	#N/A	-1.0777	0.00022219	#N/A	#N/A	#N/A	#N/A
PXO_RS19235		glyoxalase	1	#N/A	#N/A	#N/A	#N/A	#N/A	#N/A	#N/A	#N/A	#N/A	#N/A	#N/A	#N/A	#N/A	#N/A	#N/A	#N/A	#N/A	#N/A	-1.5399	0.031516
PXO_RS19255		MULTISPECIES: hypothetical protein	1	#N/A	#N/A	#N/A	#N/A	0.98956	0.015194	#N/A	#N/A	#N/A	#N/A	#N/A	#N/A	#N/A	#N/A	#N/A	#N/A	#N/A	#N/A	#N/A	#N/A
PXO_RS19270		xaa-pro aminopeptidase	1	#N/A	#N/A	#N/A	#N/A	#N/A	#N/A	#N/A	#N/A	#N/A	#N/A	#N/A	#N/A	-0.75543	0.03041	#N/A	#N/A	#N/A	#N/A	#N/A	#N/A
PXO_RS19320		thiamine-phosphate pyrophosphorylase	1	#N/A	#N/A	#N/A	#N/A	#N/A	#N/A	#N/A	#N/A	#N/A	#N/A	#N/A	#N/A	#N/A	#N/A	1.3547	3.11e-06	#N/A	#N/A	#N/A	#N/A
PXO_RS19345		transposase	1	#N/A	#N/A	#N/A	#N/A	#N/A	#N/A	#N/A	#N/A	#N/A	#N/A	#N/A	#N/A	1.5005	0.0078002	#N/A	#N/A	#N/A	#N/A	#N/A	#N/A
PXO_RS19355		MULTISPECIES: malic enzyme	1	#N/A	#N/A	#N/A	#N/A	#N/A	#N/A	#N/A	#N/A	#N/A	#N/A	#N/A	#N/A	0.49335	0.043443	#N/A	#N/A	#N/A	#N/A	#N/A	#N/A
PXO_RS19360		C4-dicarboxylate transporter	1	#N/A	#N/A	#N/A	#N/A	#N/A	#N/A	#N/A	#N/A	#N/A	#N/A	#N/A	#N/A	2.0141	6.28e-18	#N/A	#N/A	#N/A	#N/A	#N/A	#N/A
PXO_RS19435		transcriptional regulator	1	#N/A	#N/A	#N/A	#N/A	-1.5177	5.79e-06	#N/A	#N/A	#N/A	#N/A	#N/A	#N/A	#N/A	#N/A	#N/A	#N/A	#N/A	#N/A	#N/A	#N/A
PXO_RS19440		sugar transporter	1	#N/A	#N/A	#N/A	#N/A	#N/A	#N/A	#N/A	#N/A	#N/A	#N/A	#N/A	#N/A	1.1495	0.029718	#N/A	#N/A	#N/A	#N/A	#N/A	#N/A
PXO_RS19470		aminotransferase	1	#N/A	#N/A	#N/A	#N/A	#N/A	#N/A	#N/A	#N/A	#N/A	#N/A	#N/A	#N/A	-1.7044	2.41e-13	#N/A	#N/A	#N/A	#N/A	#N/A	#N/A
PXO_RS19475		lysophospholipase	1	#N/A	#N/A	#N/A	#N/A	#N/A	#N/A	#N/A	#N/A	#N/A	#N/A	#N/A	#N/A	-1.9515	1.07e-07	#N/A	#N/A	#N/A	#N/A	#N/A	#N/A
PXO_RS19520		#N/A	1	#N/A	#N/A	#N/A	#N/A	#N/A	#N/A	#N/A	#N/A	#N/A	#N/A	1.1952	0.014703	#N/A	#N/A	#N/A	#N/A	#N/A	#N/A	#N/A	#N/A
PXO_RS19560		membrane protein	1	#N/A	#N/A	#N/A	#N/A	#N/A	#N/A	#N/A	#N/A	#N/A	#N/A	#N/A	#N/A	#N/A	#N/A	1.2599	0.0031103	#N/A	#N/A	#N/A	#N/A
PXO_RS19620		3-deoxy-D-manno-octulosonic acid kinase	1	#N/A	#N/A	#N/A	#N/A	#N/A	#N/A	#N/A	#N/A	#N/A	#N/A	#N/A	#N/A	-0.65318	0.022595	#N/A	#N/A	#N/A	#N/A	#N/A	#N/A
PXO_RS19700		hypothetical protein	1	#N/A	#N/A	#N/A	#N/A	#N/A	#N/A	#N/A	#N/A	#N/A	#N/A	#N/A	#N/A	1.1718	0.0057074	#N/A	#N/A	#N/A	#N/A	#N/A	#N/A
PXO_RS19735		lytic transglycosylase	1	#N/A	#N/A	#N/A	#N/A	#N/A	#N/A	#N/A	#N/A	#N/A	#N/A	0.90265	0.0038052	#N/A	#N/A	#N/A	#N/A	#N/A	#N/A	#N/A	#N/A
PXO_RS19765	lon	peptidase	1	#N/A	#N/A	#N/A	#N/A	#N/A	#N/A	#N/A	#N/A	#N/A	#N/A	0.77338	0.011358	#N/A	#N/A	#N/A	#N/A	#N/A	#N/A	#N/A	#N/A
PXO_RS19860	grxC	MULTISPECIES: glutaredoxin	1	#N/A	#N/A	#N/A	#N/A	#N/A	#N/A	#N/A	#N/A	#N/A	#N/A	#N/A	#N/A	#N/A	#N/A	0.81637	0.029584	#N/A	#N/A	#N/A	#N/A
PXO_RS19880	ppk1	polyphosphate kinase	1	#N/A	#N/A	#N/A	#N/A	#N/A	#N/A	#N/A	#N/A	#N/A	#N/A	#N/A	#N/A	1.5646	8.28e-12	#N/A	#N/A	#N/A	#N/A	#N/A	#N/A
PXO_RS19885	ppx	exopolyphosphatase	1	#N/A	#N/A	#N/A	#N/A	#N/A	#N/A	#N/A	#N/A	#N/A	#N/A	#N/A	#N/A	1.0284	7.66e-05	#N/A	#N/A	#N/A	#N/A	#N/A	#N/A
PXO_RS19895		MULTISPECIES: phosphoesterase	1	#N/A	#N/A	#N/A	#N/A	#N/A	#N/A	#N/A	#N/A	#N/A	#N/A	#N/A	#N/A	8.5858	2.38e-163	#N/A	#N/A	#N/A	#N/A	#N/A	#N/A
PXO_RS19900	lpxH	UDP-2,3-diacylglucosamine hydrolase	1	#N/A	#N/A	#N/A	#N/A	#N/A	#N/A	#N/A	#N/A	#N/A	#N/A	#N/A	#N/A	1.5659	9.1e-12	#N/A	#N/A	#N/A	#N/A	#N/A	#N/A
PXO_RS19935		phosphoglycerate mutase	1	#N/A	#N/A	#N/A	#N/A	#N/A	#N/A	#N/A	#N/A	#N/A	#N/A	#N/A	#N/A	0.99383	0.00015882	#N/A	#N/A	#N/A	#N/A	#N/A	#N/A
PXO_RS19950		TonB-dependent receptor	1	#N/A	#N/A	#N/A	#N/A	#N/A	#N/A	#N/A	#N/A	#N/A	#N/A	#N/A	#N/A	1.4875	0.00015467	#N/A	#N/A	#N/A	#N/A	#N/A	#N/A
PXO_RS19985	kbl	2-amino-3-ketobutyrate CoA ligase	1	#N/A	#N/A	#N/A	#N/A	#N/A	#N/A	#N/A	#N/A	#N/A	#N/A	#N/A	#N/A	0.69264	0.014337	#N/A	#N/A	#N/A	#N/A	#N/A	#N/A
PXO_RS20000		hypothetical protein	1	#N/A	#N/A	#N/A	#N/A	#N/A	#N/A	#N/A	#N/A	#N/A	#N/A	#N/A	#N/A	0.64406	0.0073453	#N/A	#N/A	#N/A	#N/A	#N/A	#N/A
PXO_RS20020		hypothetical protein	1	#N/A	#N/A	#N/A	#N/A	#N/A	#N/A	#N/A	#N/A	#N/A	#N/A	#N/A	#N/A	3.9472	3.14e-50	#N/A	#N/A	#N/A	#N/A	#N/A	#N/A
PXO_RS20100		MULTISPECIES: glutathione S-transferase	1	#N/A	#N/A	#N/A	#N/A	#N/A	#N/A	#N/A	#N/A	#N/A	#N/A	#N/A	#N/A	0.60622	0.015366	#N/A	#N/A	#N/A	#N/A	#N/A	#N/A
PXO_RS20120		MULTISPECIES: membrane protein	1	#N/A	#N/A	#N/A	#N/A	#N/A	#N/A	#N/A	#N/A	#N/A	#N/A	#N/A	#N/A	1.262	0.00021736	#N/A	#N/A	#N/A	#N/A	#N/A	#N/A
PXO_RS20130		membrane protein	1	#N/A	#N/A	#N/A	#N/A	#N/A	#N/A	#N/A	#N/A	#N/A	#N/A	#N/A	#N/A	1.1512	1.76e-05	#N/A	#N/A	#N/A	#N/A	#N/A	#N/A
PXO_RS20150		#N/A	1	#N/A	#N/A	#N/A	#N/A	#N/A	#N/A	#N/A	#N/A	#N/A	#N/A	#N/A	#N/A	#N/A	#N/A	#N/A	#N/A	2.4516	0.017192	#N/A	#N/A
PXO_RS20180		hypothetical protein	1	#N/A	#N/A	#N/A	#N/A	#N/A	#N/A	#N/A	#N/A	#N/A	#N/A	#N/A	#N/A	#N/A	#N/A	-0.75508	0.018331	#N/A	#N/A	#N/A	#N/A
PXO_RS20220		#N/A	1	#N/A	#N/A	#N/A	#N/A	#N/A	#N/A	#N/A	#N/A	#N/A	#N/A	#N/A	#N/A	4.6216	0.037653	#N/A	#N/A	#N/A	#N/A	#N/A	#N/A
PXO_RS20280		transposase	1	#N/A	#N/A	#N/A	#N/A	#N/A	#N/A	#N/A	#N/A	#N/A	#N/A	#N/A	#N/A	4.8585	1.26e-09	#N/A	#N/A	#N/A	#N/A	#N/A	#N/A
PXO_RS20310	mpl	UDP-N-acetylmuramate:L-alanyl-gamma-D-glutamyl-meso-diaminopimelate ligase	1	#N/A	#N/A	#N/A	#N/A	#N/A	#N/A	#N/A	#N/A	#N/A	#N/A	#N/A	#N/A	#N/A	#N/A	-0.78678	0.0073329	#N/A	#N/A	#N/A	#N/A
PXO_RS20320		6-phosphofructokinase	1	#N/A	#N/A	#N/A	#N/A	#N/A	#N/A	#N/A	#N/A	#N/A	#N/A	#N/A	#N/A	0.9782	7.27e-05	#N/A	#N/A	#N/A	#N/A	#N/A	#N/A
PXO_RS20330		hypothetical protein	1	#N/A	#N/A	#N/A	#N/A	#N/A	#N/A	#N/A	#N/A	#N/A	#N/A	1.2438	0.043306	#N/A	#N/A	#N/A	#N/A	#N/A	#N/A	#N/A	#N/A
PXO_RS20340		#N/A	1	#N/A	#N/A	#N/A	#N/A	#N/A	#N/A	#N/A	#N/A	#N/A	#N/A	#N/A	#N/A	1.0264	0.0031969	#N/A	#N/A	#N/A	#N/A	#N/A	#N/A
PXO_RS20345		hypothetical protein	1	#N/A	#N/A	#N/A	#N/A	#N/A	#N/A	#N/A	#N/A	#N/A	#N/A	#N/A	#N/A	-1.3037	0.022387	#N/A	#N/A	#N/A	#N/A	#N/A	#N/A
PXO_RS20350	ppa	inorganic pyrophosphatase	1	#N/A	#N/A	#N/A	#N/A	#N/A	#N/A	#N/A	#N/A	#N/A	#N/A	#N/A	#N/A	2.1418	1.57e-21	#N/A	#N/A	#N/A	#N/A	#N/A	#N/A
PXO_RS20375	thiC	phosphomethylpyrimidine synthase	1	#N/A	#N/A	#N/A	#N/A	#N/A	#N/A	#N/A	#N/A	#N/A	#N/A	#N/A	#N/A	2.8013	5.24e-35	#N/A	#N/A	#N/A	#N/A	#N/A	#N/A
PXO_RS20385		acetolactate synthase	1	#N/A	#N/A	#N/A	#N/A	#N/A	#N/A	#N/A	#N/A	#N/A	#N/A	#N/A	#N/A	#N/A	#N/A	0.6875	0.012845	#N/A	#N/A	#N/A	#N/A
PXO_RS20390		acetolactate synthase	1	#N/A	#N/A	#N/A	#N/A	#N/A	#N/A	#N/A	#N/A	#N/A	#N/A	#N/A	#N/A	#N/A	#N/A	1.648	1.52e-05	#N/A	#N/A	#N/A	#N/A
PXO_RS20425		LysR family transcriptional regulator	1	#N/A	#N/A	#N/A	#N/A	#N/A	#N/A	#N/A	#N/A	#N/A	#N/A	#N/A	#N/A	#N/A	#N/A	#N/A	#N/A	#N/A	#N/A	0.95795	0.033765
PXO_RS20450		TetR family transcriptional regulator	1	#N/A	#N/A	#N/A	#N/A	#N/A	#N/A	#N/A	#N/A	2.5712	3.09e-17	#N/A	#N/A	#N/A	#N/A	#N/A	#N/A	#N/A	#N/A	#N/A	#N/A
PXO_RS20485		hypothetical protein	1	#N/A	#N/A	#N/A	#N/A	#N/A	#N/A	#N/A	#N/A	#N/A	#N/A	#N/A	#N/A	#N/A	#N/A	0.96814	0.010367	#N/A	#N/A	#N/A	#N/A
PXO_RS20515		adenylosuccinate synthetase	1	#N/A	#N/A	#N/A	#N/A	#N/A	#N/A	#N/A	#N/A	#N/A	#N/A	#N/A	#N/A	0.71585	0.002788	#N/A	#N/A	#N/A	#N/A	#N/A	#N/A
PXO_RS20525		membrane protease HflC	1	#N/A	#N/A	#N/A	#N/A	#N/A	#N/A	#N/A	#N/A	#N/A	#N/A	#N/A	#N/A	-0.56715	0.042814	#N/A	#N/A	#N/A	#N/A	#N/A	#N/A
PXO_RS20530	hflK	membrane protein	1	#N/A	#N/A	#N/A	#N/A	#N/A	#N/A	#N/A	#N/A	#N/A	#N/A	#N/A	#N/A	-0.7645	0.0049214	#N/A	#N/A	#N/A	#N/A	#N/A	#N/A
PXO_RS20580		transposase	1	#N/A	#N/A	#N/A	#N/A	#N/A	#N/A	#N/A	#N/A	#N/A	#N/A	#N/A	#N/A	2.407	0.0010998	#N/A	#N/A	#N/A	#N/A	#N/A	#N/A
PXO_RS20585		hypothetical protein	1	#N/A	#N/A	#N/A	#N/A	#N/A	#N/A	#N/A	#N/A	#N/A	#N/A	#N/A	#N/A	7.3728	7.53e-83	#N/A	#N/A	#N/A	#N/A	#N/A	#N/A
PXO_RS20600		#N/A	1	#N/A	#N/A	#N/A	#N/A	#N/A	#N/A	#N/A	#N/A	#N/A	#N/A	#N/A	#N/A	1.4157	0.013344	#N/A	#N/A	#N/A	#N/A	#N/A	#N/A
PXO_RS20710		hypothetical protein	1	#N/A	#N/A	#N/A	#N/A	#N/A	#N/A	#N/A	#N/A	#N/A	#N/A	#N/A	#N/A	#N/A	#N/A	#N/A	#N/A	#N/A	#N/A	-0.85074	0.0022134
PXO_RS20770		glycosyl transferase	1	#N/A	#N/A	#N/A	#N/A	#N/A	#N/A	#N/A	#N/A	#N/A	#N/A	#N/A	#N/A	#N/A	#N/A	#N/A	#N/A	#N/A	#N/A	-1.0197	0.0028413
PXO_RS20775		aminoglycoside phosphotransferase	1	#N/A	#N/A	#N/A	#N/A	#N/A	#N/A	#N/A	#N/A	#N/A	#N/A	#N/A	#N/A	#N/A	#N/A	#N/A	#N/A	#N/A	#N/A	-3.1285	1.32e-13
PXO_RS20780		TonB-dependent receptor	1	#N/A	#N/A	#N/A	#N/A	#N/A	#N/A	#N/A	#N/A	#N/A	#N/A	#N/A	#N/A	#N/A	#N/A	#N/A	#N/A	#N/A	#N/A	-3.1335	5.62e-24
PXO_RS20785		aminotransferase	1	#N/A	#N/A	#N/A	#N/A	#N/A	#N/A	#N/A	#N/A	#N/A	#N/A	#N/A	#N/A	#N/A	#N/A	#N/A	#N/A	#N/A	#N/A	-2.5038	3.36e-05
PXO_RS20790		GntR family transcriptional regulator	1	#N/A	#N/A	#N/A	#N/A	#N/A	#N/A	#N/A	#N/A	#N/A	#N/A	#N/A	#N/A	#N/A	#N/A	#N/A	#N/A	#N/A	#N/A	-4.3395	9.22e-08
PXO_RS20835		type II secretion system protein GspH	1	#N/A	#N/A	#N/A	#N/A	#N/A	#N/A	#N/A	#N/A	#N/A	#N/A	#N/A	#N/A	1.1006	4.5e-05	#N/A	#N/A	#N/A	#N/A	#N/A	#N/A
PXO_RS20840	gspG	MULTISPECIES: type II secretion system protein GspG	1	#N/A	#N/A	#N/A	#N/A	#N/A	#N/A	#N/A	#N/A	#N/A	#N/A	#N/A	#N/A	0.57043	0.024847	#N/A	#N/A	#N/A	#N/A	#N/A	#N/A
PXO_RS20875		hypothetical protein	1	#N/A	#N/A	#N/A	#N/A	#N/A	#N/A	#N/A	#N/A	#N/A	#N/A	#N/A	#N/A	#N/A	#N/A	0.81645	0.0043371	#N/A	#N/A	#N/A	#N/A
PXO_RS20900	lptF	LPS export ABC transporter permease LptF	1	#N/A	#N/A	#N/A	#N/A	#N/A	#N/A	#N/A	#N/A	#N/A	#N/A	#N/A	#N/A	#N/A	#N/A	0.97764	0.011631	#N/A	#N/A	#N/A	#N/A
PXO_RS20920		valine--tRNA ligase	1	#N/A	#N/A	#N/A	#N/A	#N/A	#N/A	#N/A	#N/A	#N/A	#N/A	#N/A	#N/A	-0.63504	0.03177	#N/A	#N/A	#N/A	#N/A	#N/A	#N/A
PXO_RS20955		murein transglycosylase	1	#N/A	#N/A	#N/A	#N/A	#N/A	#N/A	#N/A	#N/A	#N/A	#N/A	#N/A	#N/A	#N/A	#N/A	1.0973	0.00057707	#N/A	#N/A	#N/A	#N/A
PXO_RS20990	pssA	CDP-diacylglycerol--serine O-phosphatidyltransferase	1	#N/A	#N/A	#N/A	#N/A	#N/A	#N/A	#N/A	#N/A	#N/A	#N/A	#N/A	#N/A	-0.56231	0.04577	#N/A	#N/A	#N/A	#N/A	#N/A	#N/A
PXO_RS20995		hypothetical protein	1	#N/A	#N/A	#N/A	#N/A	#N/A	#N/A	#N/A	#N/A	#N/A	#N/A	#N/A	#N/A	#N/A	#N/A	0.61456	0.043859	#N/A	#N/A	#N/A	#N/A
PXO_RS21015		ABC transporter permease	1	#N/A	#N/A	#N/A	#N/A	#N/A	#N/A	#N/A	#N/A	#N/A	#N/A	#N/A	#N/A	#N/A	#N/A	0.8451	0.0037019	#N/A	#N/A	#N/A	#N/A
PXO_RS21020		MULTISPECIES: ABC transporter ATP-binding protein	1	#N/A	#N/A	#N/A	#N/A	#N/A	#N/A	#N/A	#N/A	#N/A	#N/A	#N/A	#N/A	#N/A	#N/A	0.84516	0.0048418	#N/A	#N/A	#N/A	#N/A
PXO_RS21025		ABC transporter substrate-binding protein	1	#N/A	#N/A	#N/A	#N/A	#N/A	#N/A	#N/A	#N/A	#N/A	#N/A	#N/A	#N/A	#N/A	#N/A	0.65179	0.048962	#N/A	#N/A	#N/A	#N/A
PXO_RS21035		DNA methylase	1	#N/A	#N/A	#N/A	#N/A	#N/A	#N/A	#N/A	#N/A	#N/A	#N/A	#N/A	#N/A	#N/A	#N/A	0.80408	0.047559	#N/A	#N/A	#N/A	#N/A
PXO_RS21050		succinyl-CoA--3-ketoacid-CoA transferase	1	#N/A	#N/A	#N/A	#N/A	#N/A	#N/A	#N/A	#N/A	#N/A	#N/A	#N/A	#N/A	#N/A	#N/A	-0.76277	0.040555	#N/A	#N/A	#N/A	#N/A
PXO_RS21075	rfbC	dTDP-4-dehydrorhamnose 3,5-epimerase	1	#N/A	#N/A	#N/A	#N/A	-0.90276	0.042346	#N/A	#N/A	#N/A	#N/A	#N/A	#N/A	#N/A	#N/A	#N/A	#N/A	#N/A	#N/A	#N/A	#N/A
PXO_RS21100		sugar ABC transporter permease	1	#N/A	#N/A	#N/A	#N/A	#N/A	#N/A	#N/A	#N/A	#N/A	#N/A	#N/A	#N/A	#N/A	#N/A	-0.8387	0.0078937	#N/A	#N/A	#N/A	#N/A
PXO_RS21110		transposase	1	#N/A	#N/A	#N/A	#N/A	#N/A	#N/A	#N/A	#N/A	#N/A	#N/A	-2.0423	0.04774	#N/A	#N/A	#N/A	#N/A	#N/A	#N/A	#N/A	#N/A
PXO_RS21135		hypothetical protein	1	#N/A	#N/A	#N/A	#N/A	#N/A	#N/A	#N/A	#N/A	#N/A	#N/A	#N/A	#N/A	-0.90143	0.00081048	#N/A	#N/A	#N/A	#N/A	#N/A	#N/A
PXO_RS21175		MULTISPECIES: membrane protein	1	#N/A	#N/A	#N/A	#N/A	#N/A	#N/A	#N/A	#N/A	#N/A	#N/A	#N/A	#N/A	#N/A	#N/A	0.73418	0.012845	#N/A	#N/A	#N/A	#N/A
PXO_RS21190		fumarylacetoacetate hydrolase	1	#N/A	#N/A	#N/A	#N/A	#N/A	#N/A	#N/A	#N/A	#N/A	#N/A	#N/A	#N/A	-0.63943	0.047624	#N/A	#N/A	#N/A	#N/A	#N/A	#N/A
PXO_RS21205	queD	6-carboxy-5,6,7,8-tetrahydropterin synthase	1	#N/A	#N/A	#N/A	#N/A	0.84005	0.030491	#N/A	#N/A	#N/A	#N/A	#N/A	#N/A	#N/A	#N/A	#N/A	#N/A	#N/A	#N/A	#N/A	#N/A
PXO_RS21220		diguanylate cyclase	1	#N/A	#N/A	#N/A	#N/A	#N/A	#N/A	#N/A	#N/A	#N/A	#N/A	#N/A	#N/A	1.7802	3.14e-13	#N/A	#N/A	#N/A	#N/A	#N/A	#N/A
PXO_RS21225		MULTISPECIES: transcriptional regulator	1	#N/A	#N/A	#N/A	#N/A	#N/A	#N/A	#N/A	#N/A	#N/A	#N/A	#N/A	#N/A	1.6521	5.28e-10	#N/A	#N/A	#N/A	#N/A	#N/A	#N/A
PXO_RS21240	fabA	MULTISPECIES: 3-hydroxydecanoyl-ACP dehydratase	1	#N/A	#N/A	#N/A	#N/A	#N/A	#N/A	#N/A	#N/A	#N/A	#N/A	#N/A	#N/A	0.76908	0.011313	#N/A	#N/A	#N/A	#N/A	#N/A	#N/A
PXO_RS21255		oligopeptidase A	1	#N/A	#N/A	#N/A	#N/A	#N/A	#N/A	#N/A	#N/A	#N/A	#N/A	#N/A	#N/A	-0.62559	0.013232	#N/A	#N/A	#N/A	#N/A	#N/A	#N/A
PXO_RS21270		copper-resistance protein CopA	1	#N/A	#N/A	#N/A	#N/A	#N/A	#N/A	#N/A	#N/A	#N/A	#N/A	#N/A	#N/A	#N/A	#N/A	-1.7666	0.015322	#N/A	#N/A	#N/A	#N/A
PXO_RS21280	gloA	lactoylglutathione lyase	1	#N/A	#N/A	#N/A	#N/A	#N/A	#N/A	#N/A	#N/A	#N/A	#N/A	#N/A	#N/A	#N/A	#N/A	0.94147	0.0026365	#N/A	#N/A	#N/A	#N/A
PXO_RS21285		transposase	1	#N/A	#N/A	#N/A	#N/A	#N/A	#N/A	#N/A	#N/A	#N/A	#N/A	#N/A	#N/A	#N/A	#N/A	3.8632	0.0013096	#N/A	#N/A	#N/A	#N/A
PXO_RS21345		histidine kinase	1	#N/A	#N/A	#N/A	#N/A	#N/A	#N/A	#N/A	#N/A	#N/A	#N/A	#N/A	#N/A	0.99142	0.0078698	#N/A	#N/A	#N/A	#N/A	#N/A	#N/A
PXO_RS21350	glmU	bifunctional protein GlmU	1	#N/A	#N/A	#N/A	#N/A	#N/A	#N/A	#N/A	#N/A	#N/A	#N/A	#N/A	#N/A	-0.70699	0.0055826	#N/A	#N/A	#N/A	#N/A	#N/A	#N/A
PXO_RS21365		ATP synthase epsilon chain	1	#N/A	#N/A	#N/A	#N/A	#N/A	#N/A	#N/A	#N/A	#N/A	#N/A	#N/A	#N/A	-0.82219	0.0017111	#N/A	#N/A	#N/A	#N/A	#N/A	#N/A
PXO_RS21370	atpD	MULTISPECIES: ATP synthase subunit beta	1	#N/A	#N/A	#N/A	#N/A	#N/A	#N/A	#N/A	#N/A	#N/A	#N/A	#N/A	#N/A	-0.9045	0.00059063	#N/A	#N/A	#N/A	#N/A	#N/A	#N/A
PXO_RS21375	atpG	ATP synthase subunit gamma	1	#N/A	#N/A	#N/A	#N/A	#N/A	#N/A	#N/A	#N/A	#N/A	#N/A	#N/A	#N/A	-0.96231	0.00023431	#N/A	#N/A	#N/A	#N/A	#N/A	#N/A
PXO_RS21380		ATP synthase subunit alpha	1	#N/A	#N/A	#N/A	#N/A	#N/A	#N/A	#N/A	#N/A	#N/A	#N/A	#N/A	#N/A	-0.66352	0.017266	#N/A	#N/A	#N/A	#N/A	#N/A	#N/A
PXO_RS21410		hypothetical protein	1	#N/A	#N/A	#N/A	#N/A	#N/A	#N/A	#N/A	#N/A	#N/A	#N/A	#N/A	#N/A	1.9822	0.0011884	#N/A	#N/A	#N/A	#N/A	#N/A	#N/A
PXO_RS21420	lpdA	dihydrolipoamide dehydrogenase	1	#N/A	#N/A	#N/A	#N/A	#N/A	#N/A	#N/A	#N/A	#N/A	#N/A	#N/A	#N/A	-0.6936	0.010487	#N/A	#N/A	#N/A	#N/A	#N/A	#N/A
PXO_RS21445		membrane protein	1	#N/A	#N/A	#N/A	#N/A	#N/A	#N/A	#N/A	#N/A	#N/A	#N/A	2.4607	0.00090546	#N/A	#N/A	#N/A	#N/A	#N/A	#N/A	#N/A	#N/A
PXO_RS21455		methionine ABC transporter substrate-binding protein	1	#N/A	#N/A	#N/A	#N/A	#N/A	#N/A	#N/A	#N/A	#N/A	#N/A	#N/A	#N/A	0.558	0.025878	#N/A	#N/A	#N/A	#N/A	#N/A	#N/A
PXO_RS21535		PAS domain-containing two-component system sensor histidine kinase/response regulator	1	#N/A	#N/A	#N/A	#N/A	#N/A	#N/A	#N/A	#N/A	#N/A	#N/A	#N/A	#N/A	#N/A	#N/A	1.6438	4.32e-05	#N/A	#N/A	#N/A	#N/A
PXO_RS21550		membrane protein	1	#N/A	#N/A	#N/A	#N/A	#N/A	#N/A	#N/A	#N/A	#N/A	#N/A	#N/A	#N/A	#N/A	#N/A	1.4633	0.0016002	#N/A	#N/A	#N/A	#N/A
PXO_RS21565		AsnC family transcriptional regulator	1	#N/A	#N/A	#N/A	#N/A	#N/A	#N/A	#N/A	#N/A	#N/A	#N/A	#N/A	#N/A	#N/A	#N/A	#N/A	#N/A	#N/A	#N/A	0.92739	0.042793
PXO_RS21575	msrB	peptide-methionine (R)-S-oxide reductase	1	#N/A	#N/A	#N/A	#N/A	#N/A	#N/A	#N/A	#N/A	#N/A	#N/A	#N/A	#N/A	#N/A	#N/A	0.91633	0.0082387	#N/A	#N/A	#N/A	#N/A
PXO_RS21580		hypothetical protein	1	#N/A	#N/A	#N/A	#N/A	#N/A	#N/A	#N/A	#N/A	#N/A	#N/A	1.5112	0.0002851	#N/A	#N/A	#N/A	#N/A	#N/A	#N/A	#N/A	#N/A
PXO_RS21610		two-component system sensor histidine kinase	1	#N/A	#N/A	#N/A	#N/A	#N/A	#N/A	#N/A	#N/A	#N/A	#N/A	#N/A	#N/A	0.98539	0.0010251	#N/A	#N/A	#N/A	#N/A	#N/A	#N/A
PXO_RS21625		hypothetical protein	1	#N/A	#N/A	#N/A	#N/A	#N/A	#N/A	#N/A	#N/A	#N/A	#N/A	#N/A	#N/A	0.66052	0.034502	#N/A	#N/A	#N/A	#N/A	#N/A	#N/A
PXO_RS21665		fasciclin	1	#N/A	#N/A	#N/A	#N/A	-1.3406	4.23e-05	#N/A	#N/A	#N/A	#N/A	#N/A	#N/A	#N/A	#N/A	#N/A	#N/A	#N/A	#N/A	#N/A	#N/A
PXO_RS21670		DNA polymerase	1	#N/A	#N/A	#N/A	#N/A	#N/A	#N/A	#N/A	#N/A	#N/A	#N/A	#N/A	#N/A	#N/A	#N/A	0.91075	0.0031244	#N/A	#N/A	#N/A	#N/A
PXO_RS21785		methyltransferase	1	#N/A	#N/A	#N/A	#N/A	-1.1045	0.0093477	#N/A	#N/A	#N/A	#N/A	#N/A	#N/A	#N/A	#N/A	#N/A	#N/A	#N/A	#N/A	#N/A	#N/A
PXO_RS21805		cytochrome D ubiquinol oxidase subunit I	1	#N/A	#N/A	#N/A	#N/A	-2.5741	4.02e-05	#N/A	#N/A	#N/A	#N/A	#N/A	#N/A	#N/A	#N/A	#N/A	#N/A	#N/A	#N/A	#N/A	#N/A
PXO_RS21840		MULTISPECIES: dihydroorotate dehydrogenase	1	#N/A	#N/A	#N/A	#N/A	#N/A	#N/A	#N/A	#N/A	#N/A	#N/A	#N/A	#N/A	-0.80297	0.046909	#N/A	#N/A	#N/A	#N/A	#N/A	#N/A
PXO_RS21845		cytochrome C biogenesis protein	1	#N/A	#N/A	#N/A	#N/A	#N/A	#N/A	#N/A	#N/A	#N/A	#N/A	#N/A	#N/A	-0.63449	0.014327	#N/A	#N/A	#N/A	#N/A	#N/A	#N/A
PXO_RS21865		hypothetical protein	1	#N/A	#N/A	#N/A	#N/A	#N/A	#N/A	#N/A	#N/A	#N/A	#N/A	#N/A	#N/A	#N/A	#N/A	#N/A	#N/A	#N/A	#N/A	-1.0578	0.0025008
PXO_RS21870	accC	MULTISPECIES: acetyl-CoA carboxylase biotin carboxylase subunit	1	#N/A	#N/A	#N/A	#N/A	#N/A	#N/A	#N/A	#N/A	#N/A	#N/A	#N/A	#N/A	-0.60069	0.038906	#N/A	#N/A	#N/A	#N/A	#N/A	#N/A
PXO_RS21880		#N/A	1	#N/A	#N/A	#N/A	#N/A	#N/A	#N/A	#N/A	#N/A	#N/A	#N/A	#N/A	#N/A	#N/A	#N/A	0.78267	0.049617	#N/A	#N/A	#N/A	#N/A
PXO_RS21885	prmA	ribosomal protein L11 methyltransferase	1	#N/A	#N/A	#N/A	#N/A	#N/A	#N/A	#N/A	#N/A	#N/A	#N/A	#N/A	#N/A	0.61807	0.020857	#N/A	#N/A	#N/A	#N/A	#N/A	#N/A
PXO_RS21895		MULTISPECIES: XRE family transcriptional regulator	1	#N/A	#N/A	#N/A	#N/A	1.4048	0.00011277	#N/A	#N/A	#N/A	#N/A	#N/A	#N/A	#N/A	#N/A	#N/A	#N/A	#N/A	#N/A	#N/A	#N/A
PXO_RS21945		hypothetical protein	1	#N/A	#N/A	#N/A	#N/A	#N/A	#N/A	#N/A	#N/A	#N/A	#N/A	#N/A	#N/A	#N/A	#N/A	-0.70749	0.035994	#N/A	#N/A	#N/A	#N/A
PXO_RS21950		hypothetical protein	1	#N/A	#N/A	#N/A	#N/A	#N/A	#N/A	#N/A	#N/A	#N/A	#N/A	#N/A	#N/A	#N/A	#N/A	-0.76241	0.022973	#N/A	#N/A	#N/A	#N/A
PXO_RS21965		hypothetical protein	1	#N/A	#N/A	#N/A	#N/A	#N/A	#N/A	#N/A	#N/A	#N/A	#N/A	#N/A	#N/A	#N/A	#N/A	-0.74903	0.030498	#N/A	#N/A	#N/A	#N/A
PXO_RS21975		#N/A	1	#N/A	#N/A	#N/A	#N/A	#N/A	#N/A	#N/A	#N/A	#N/A	#N/A	#N/A	#N/A	#N/A	#N/A	-0.97163	0.016534	#N/A	#N/A	#N/A	#N/A
PXO_RS22035		transposase	1	#N/A	#N/A	#N/A	#N/A	#N/A	#N/A	#N/A	#N/A	#N/A	#N/A	#N/A	#N/A	3.3831	0.046909	#N/A	#N/A	#N/A	#N/A	#N/A	#N/A
PXO_RS22090		#N/A	1	#N/A	#N/A	#N/A	#N/A	#N/A	#N/A	#N/A	#N/A	#N/A	#N/A	#N/A	#N/A	1.115	0.0053488	#N/A	#N/A	#N/A	#N/A	#N/A	#N/A
PXO_RS22095		#N/A	1	#N/A	#N/A	#N/A	#N/A	#N/A	#N/A	#N/A	#N/A	#N/A	#N/A	#N/A	#N/A	3.2045	5.19e-05	#N/A	#N/A	#N/A	#N/A	#N/A	#N/A
PXO_RS22110		membrane protein	1	#N/A	#N/A	#N/A	#N/A	0.90181	0.030568	#N/A	#N/A	#N/A	#N/A	#N/A	#N/A	#N/A	#N/A	#N/A	#N/A	#N/A	#N/A	#N/A	#N/A
PXO_RS22160		two-component system regulatory protein with GGDEF and EAL domains	1	#N/A	#N/A	#N/A	#N/A	1.0559	0.0020297	#N/A	#N/A	#N/A	#N/A	#N/A	#N/A	#N/A	#N/A	#N/A	#N/A	#N/A	#N/A	#N/A	#N/A
PXO_RS22165		two-component system sensor histidine kinase/response regulator	1	#N/A	#N/A	#N/A	#N/A	0.85655	0.029502	#N/A	#N/A	#N/A	#N/A	#N/A	#N/A	#N/A	#N/A	#N/A	#N/A	#N/A	#N/A	#N/A	#N/A
PXO_RS22265		dolichol-phosphate mannosyltransferase	1	#N/A	#N/A	#N/A	#N/A	#N/A	#N/A	#N/A	#N/A	#N/A	#N/A	#N/A	#N/A	0.60642	0.029341	#N/A	#N/A	#N/A	#N/A	#N/A	#N/A
PXO_RS22280		phosphomannomutase	1	#N/A	#N/A	#N/A	#N/A	#N/A	#N/A	#N/A	#N/A	#N/A	#N/A	#N/A	#N/A	#N/A	#N/A	0.71161	0.023576	#N/A	#N/A	#N/A	#N/A
PXO_RS22285	dut	deoxyuridine 5\'-triphosphate nucleotidohydrolase	1	#N/A	#N/A	#N/A	#N/A	-1.2765	0.0076716	#N/A	#N/A	#N/A	#N/A	#N/A	#N/A	#N/A	#N/A	#N/A	#N/A	#N/A	#N/A	#N/A	#N/A
PXO_RS22300		arginine--tRNA ligase	1	#N/A	#N/A	#N/A	#N/A	-0.81219	0.029972	#N/A	#N/A	#N/A	#N/A	#N/A	#N/A	#N/A	#N/A	#N/A	#N/A	#N/A	#N/A	#N/A	#N/A
PXO_RS22305		sporulation protein	1	#N/A	#N/A	#N/A	#N/A	#N/A	#N/A	#N/A	#N/A	#N/A	#N/A	#N/A	#N/A	-0.59028	0.035559	#N/A	#N/A	#N/A	#N/A	#N/A	#N/A
PXO_RS22315		oxidoreductase	1	#N/A	#N/A	#N/A	#N/A	#N/A	#N/A	#N/A	#N/A	#N/A	#N/A	#N/A	#N/A	#N/A	#N/A	-1.199	9.73e-05	#N/A	#N/A	#N/A	#N/A
PXO_RS22335		hydrolase	1	#N/A	#N/A	#N/A	#N/A	#N/A	#N/A	#N/A	#N/A	#N/A	#N/A	#N/A	#N/A	#N/A	#N/A	1.3317	0.00013742	#N/A	#N/A	#N/A	#N/A
PXO_RS22340	pcaC	4-carboxymuconolactone decarboxylase	1	#N/A	#N/A	#N/A	#N/A	#N/A	#N/A	#N/A	#N/A	#N/A	#N/A	#N/A	#N/A	#N/A	#N/A	1.1905	0.0096413	#N/A	#N/A	#N/A	#N/A
PXO_RS22345	pcaD	3-oxoadipate enol-lactonase	1	#N/A	#N/A	#N/A	#N/A	#N/A	#N/A	#N/A	#N/A	#N/A	#N/A	#N/A	#N/A	#N/A	#N/A	1.3723	7.18e-07	#N/A	#N/A	#N/A	#N/A
PXO_RS22350		3-carboxy-cis,cis-muconate cycloisomerase	1	#N/A	#N/A	#N/A	#N/A	#N/A	#N/A	#N/A	#N/A	#N/A	#N/A	#N/A	#N/A	#N/A	#N/A	1.0649	0.00025579	#N/A	#N/A	#N/A	#N/A
PXO_RS22385		thioredoxin	1	#N/A	#N/A	#N/A	#N/A	#N/A	#N/A	#N/A	#N/A	#N/A	#N/A	#N/A	#N/A	-1.0862	0.0039081	#N/A	#N/A	#N/A	#N/A	#N/A	#N/A
PXO_RS22390		flavodoxin	1	#N/A	#N/A	#N/A	#N/A	#N/A	#N/A	#N/A	#N/A	#N/A	#N/A	#N/A	#N/A	-1.3606	0.00028441	#N/A	#N/A	#N/A	#N/A	#N/A	#N/A
PXO_RS22395		hypothetical protein	1	#N/A	#N/A	#N/A	#N/A	#N/A	#N/A	#N/A	#N/A	#N/A	#N/A	#N/A	#N/A	-1.2879	4.68e-06	#N/A	#N/A	#N/A	#N/A	#N/A	#N/A
PXO_RS22400		hypothetical protein	1	#N/A	#N/A	#N/A	#N/A	#N/A	#N/A	#N/A	#N/A	#N/A	#N/A	#N/A	#N/A	-0.75779	0.0043817	#N/A	#N/A	#N/A	#N/A	#N/A	#N/A
PXO_RS22495	fabG	3-ketoacyl-ACP reductase	1	#N/A	#N/A	#N/A	#N/A	#N/A	#N/A	#N/A	#N/A	#N/A	#N/A	#N/A	#N/A	#N/A	#N/A	-0.74756	0.044798	#N/A	#N/A	#N/A	#N/A
PXO_RS22505	bioF	8-amino-7-oxononanoate synthase	1	#N/A	#N/A	#N/A	#N/A	#N/A	#N/A	#N/A	#N/A	#N/A	#N/A	#N/A	#N/A	0.59924	0.023536	#N/A	#N/A	#N/A	#N/A	#N/A	#N/A
PXO_RS22510	bioB	biotin synthase	1	#N/A	#N/A	#N/A	#N/A	#N/A	#N/A	#N/A	#N/A	#N/A	#N/A	#N/A	#N/A	0.69638	0.0027369	#N/A	#N/A	#N/A	#N/A	#N/A	#N/A
PXO_RS22515		competence protein ComF	1	#N/A	#N/A	#N/A	#N/A	#N/A	#N/A	#N/A	#N/A	#N/A	#N/A	#N/A	#N/A	1.6682	0.0013037	#N/A	#N/A	#N/A	#N/A	#N/A	#N/A
PXO_RS22555		catalase	1	#N/A	#N/A	#N/A	#N/A	#N/A	#N/A	#N/A	#N/A	#N/A	#N/A	#N/A	#N/A	0.71182	0.0048708	#N/A	#N/A	#N/A	#N/A	#N/A	#N/A
PXO_RS22645		thymidylate kinase	1	#N/A	#N/A	#N/A	#N/A	#N/A	#N/A	#N/A	#N/A	#N/A	#N/A	0.83673	0.0070559	#N/A	#N/A	#N/A	#N/A	#N/A	#N/A	#N/A	#N/A
PXO_RS22670		hypothetical protein	1	#N/A	#N/A	#N/A	#N/A	#N/A	#N/A	#N/A	#N/A	#N/A	#N/A	#N/A	#N/A	#N/A	#N/A	-0.79271	0.019092	#N/A	#N/A	#N/A	#N/A
PXO_RS22680		hypothetical protein	1	#N/A	#N/A	#N/A	#N/A	#N/A	#N/A	#N/A	#N/A	#N/A	#N/A	0.96104	0.0060151	#N/A	#N/A	#N/A	#N/A	#N/A	#N/A	#N/A	#N/A
PXO_RS22690		two-component system sensor histidine kinase	1	#N/A	#N/A	#N/A	#N/A	#N/A	#N/A	#N/A	#N/A	#N/A	#N/A	0.89058	0.013573	#N/A	#N/A	#N/A	#N/A	#N/A	#N/A	#N/A	#N/A
PXO_RS22705	dusA	tRNA-dihydrouridine synthase A	1	#N/A	#N/A	#N/A	#N/A	#N/A	#N/A	#N/A	#N/A	#N/A	#N/A	#N/A	#N/A	#N/A	#N/A	0.91251	0.0021296	#N/A	#N/A	#N/A	#N/A
PXO_RS22730		hemolysin D	1	#N/A	#N/A	#N/A	#N/A	#N/A	#N/A	#N/A	#N/A	#N/A	#N/A	#N/A	#N/A	1.5446	0.007091	#N/A	#N/A	#N/A	#N/A	#N/A	#N/A
PXO_RS22755		membrane protein	1	#N/A	#N/A	#N/A	#N/A	#N/A	#N/A	#N/A	#N/A	#N/A	#N/A	#N/A	#N/A	#N/A	#N/A	0.91588	0.014158	#N/A	#N/A	#N/A	#N/A
PXO_RS22775		endonuclease	1	#N/A	#N/A	#N/A	#N/A	#N/A	#N/A	#N/A	#N/A	#N/A	#N/A	#N/A	#N/A	5.6764	9.91e-68	#N/A	#N/A	#N/A	#N/A	#N/A	#N/A
PXO_RS22800		hypothetical protein	1	#N/A	#N/A	#N/A	#N/A	#N/A	#N/A	#N/A	#N/A	#N/A	#N/A	#N/A	#N/A	#N/A	#N/A	1.4995	0.0016144	#N/A	#N/A	#N/A	#N/A
PXO_RS22805		hypothetical protein	1	#N/A	#N/A	#N/A	#N/A	-1.2019	0.00099261	#N/A	#N/A	#N/A	#N/A	#N/A	#N/A	#N/A	#N/A	#N/A	#N/A	#N/A	#N/A	#N/A	#N/A
PXO_RS22820		TonB-dependent receptor	1	#N/A	#N/A	#N/A	#N/A	#N/A	#N/A	#N/A	#N/A	#N/A	#N/A	#N/A	#N/A	-1.2104	0.013444	#N/A	#N/A	#N/A	#N/A	#N/A	#N/A
PXO_RS22825		peptidase	1	#N/A	#N/A	#N/A	#N/A	#N/A	#N/A	#N/A	#N/A	#N/A	#N/A	#N/A	#N/A	-1.832	6.52e-05	#N/A	#N/A	#N/A	#N/A	#N/A	#N/A
PXO_RS22830		cupin	1	#N/A	#N/A	#N/A	#N/A	#N/A	#N/A	#N/A	#N/A	#N/A	#N/A	#N/A	#N/A	-2.0239	1.08e-14	#N/A	#N/A	#N/A	#N/A	#N/A	#N/A
PXO_RS22835		tryptophan halogenase	1	#N/A	#N/A	#N/A	#N/A	#N/A	#N/A	#N/A	#N/A	#N/A	#N/A	#N/A	#N/A	-2.3905	3.61e-23	#N/A	#N/A	#N/A	#N/A	#N/A	#N/A
PXO_RS22855		cysteine proteinase	1	#N/A	#N/A	#N/A	#N/A	#N/A	#N/A	#N/A	#N/A	#N/A	#N/A	#N/A	#N/A	#N/A	#N/A	0.80941	0.020356	#N/A	#N/A	#N/A	#N/A
PXO_RS22885		ABC transporter	1	#N/A	#N/A	#N/A	#N/A	#N/A	#N/A	#N/A	#N/A	#N/A	#N/A	#N/A	#N/A	-0.78374	0.0074264	#N/A	#N/A	#N/A	#N/A	#N/A	#N/A
PXO_RS22890		membrane protein	1	#N/A	#N/A	#N/A	#N/A	#N/A	#N/A	#N/A	#N/A	#N/A	#N/A	#N/A	#N/A	-0.78317	0.0057688	#N/A	#N/A	#N/A	#N/A	#N/A	#N/A
PXO_RS23005		hypothetical protein	1	#N/A	#N/A	#N/A	#N/A	#N/A	#N/A	#N/A	#N/A	#N/A	#N/A	#N/A	#N/A	0.79636	0.00084288	#N/A	#N/A	#N/A	#N/A	#N/A	#N/A
PXO_RS23010	arfB	MULTISPECIES: peptidyl-tRNA hydrolase	1	#N/A	#N/A	#N/A	#N/A	#N/A	#N/A	#N/A	#N/A	#N/A	#N/A	#N/A	#N/A	#N/A	#N/A	0.66467	0.044644	#N/A	#N/A	#N/A	#N/A
PXO_RS23035	tnpA	#N/A	1	#N/A	#N/A	#N/A	#N/A	#N/A	#N/A	#N/A	#N/A	#N/A	#N/A	#N/A	#N/A	1.1232	0.00034653	#N/A	#N/A	#N/A	#N/A	#N/A	#N/A
PXO_RS23055	fucP	fucose permease	1	#N/A	#N/A	#N/A	#N/A	#N/A	#N/A	#N/A	#N/A	#N/A	#N/A	#N/A	#N/A	#N/A	#N/A	1.1463	2.08e-05	#N/A	#N/A	#N/A	#N/A
PXO_RS23075		membrane protein	1	#N/A	#N/A	#N/A	#N/A	#N/A	#N/A	#N/A	#N/A	#N/A	#N/A	#N/A	#N/A	#N/A	#N/A	-2.9741	0.0081133	#N/A	#N/A	#N/A	#N/A
PXO_RS23105		gluconokinase	1	#N/A	#N/A	#N/A	#N/A	#N/A	#N/A	#N/A	#N/A	#N/A	#N/A	#N/A	#N/A	0.73752	0.010476	#N/A	#N/A	#N/A	#N/A	#N/A	#N/A
PXO_RS23165		transposase	1	#N/A	#N/A	#N/A	#N/A	#N/A	#N/A	#N/A	#N/A	#N/A	#N/A	#N/A	#N/A	#N/A	#N/A	#N/A	#N/A	#N/A	#N/A	-1.7376	0.027095
PXO_RS23185		MULTISPECIES: hypothetical protein	1	#N/A	#N/A	#N/A	#N/A	-1.0735	0.0052289	#N/A	#N/A	#N/A	#N/A	#N/A	#N/A	#N/A	#N/A	#N/A	#N/A	#N/A	#N/A	#N/A	#N/A
PXO_RS23210		hypothetical protein	1	#N/A	#N/A	#N/A	#N/A	#N/A	#N/A	#N/A	#N/A	#N/A	#N/A	1.2606	0.0046225	#N/A	#N/A	#N/A	#N/A	#N/A	#N/A	#N/A	#N/A
PXO_RS23215		lipoprotein	1	#N/A	#N/A	#N/A	#N/A	#N/A	#N/A	#N/A	#N/A	#N/A	#N/A	1.033	0.00020577	#N/A	#N/A	#N/A	#N/A	#N/A	#N/A	#N/A	#N/A
PXO_RS23250	mutM	formamidopyrimidine-DNA glycosylase	1	#N/A	#N/A	#N/A	#N/A	1.2771	0.00028088	#N/A	#N/A	#N/A	#N/A	#N/A	#N/A	#N/A	#N/A	#N/A	#N/A	#N/A	#N/A	#N/A	#N/A
PXO_RS23300		benzoate transporter	1	#N/A	#N/A	#N/A	#N/A	#N/A	#N/A	#N/A	#N/A	#N/A	#N/A	#N/A	#N/A	2.8338	0.027307	#N/A	#N/A	#N/A	#N/A	#N/A	#N/A
PXO_RS23340		DNA-binding protein	1	#N/A	#N/A	#N/A	#N/A	#N/A	#N/A	#N/A	#N/A	#N/A	#N/A	#N/A	#N/A	#N/A	#N/A	3.6545	0.0053047	#N/A	#N/A	#N/A	#N/A
PXO_RS23355		cellulase	1	#N/A	#N/A	#N/A	#N/A	#N/A	#N/A	#N/A	#N/A	#N/A	#N/A	#N/A	#N/A	1.4786	0.00013468	#N/A	#N/A	#N/A	#N/A	#N/A	#N/A
PXO_RS23415		AsnC family transcriptional regulator	1	#N/A	#N/A	#N/A	#N/A	#N/A	#N/A	#N/A	#N/A	#N/A	#N/A	#N/A	#N/A	0.72353	0.048374	#N/A	#N/A	#N/A	#N/A	#N/A	#N/A
PXO_RS23425		hypothetical protein	1	#N/A	#N/A	#N/A	#N/A	#N/A	#N/A	#N/A	#N/A	#N/A	#N/A	#N/A	#N/A	1.3578	1.56e-08	#N/A	#N/A	#N/A	#N/A	#N/A	#N/A
PXO_RS23460	dkgB	2,5-diketo-D-gluconic acid reductase	1	#N/A	#N/A	#N/A	#N/A	#N/A	#N/A	#N/A	#N/A	#N/A	#N/A	#N/A	#N/A	1.9981	1.1e-16	#N/A	#N/A	#N/A	#N/A	#N/A	#N/A
PXO_RS23465		NADP-dependent oxidoreductase	1	#N/A	#N/A	#N/A	#N/A	#N/A	#N/A	#N/A	#N/A	#N/A	#N/A	#N/A	#N/A	2.3542	1.95e-22	#N/A	#N/A	#N/A	#N/A	#N/A	#N/A
PXO_RS23470		NADP-dependent aryl-alcohol dehydrogenase	1	#N/A	#N/A	#N/A	#N/A	#N/A	#N/A	#N/A	#N/A	#N/A	#N/A	#N/A	#N/A	2.5664	3.51e-30	#N/A	#N/A	#N/A	#N/A	#N/A	#N/A
PXO_RS23475		methyltransferase	1	#N/A	#N/A	#N/A	#N/A	#N/A	#N/A	#N/A	#N/A	#N/A	#N/A	#N/A	#N/A	0.67457	0.023035	#N/A	#N/A	#N/A	#N/A	#N/A	#N/A
PXO_RS23495	hrpB	ATP-dependent helicase	1	#N/A	#N/A	#N/A	#N/A	#N/A	#N/A	#N/A	#N/A	#N/A	#N/A	#N/A	#N/A	1.032	0.00023394	#N/A	#N/A	#N/A	#N/A	#N/A	#N/A
PXO_RS23500		hypothetical protein	1	#N/A	#N/A	#N/A	#N/A	#N/A	#N/A	#N/A	#N/A	#N/A	#N/A	#N/A	#N/A	1.8067	6.01e-15	#N/A	#N/A	#N/A	#N/A	#N/A	#N/A
PXO_RS23505		fuconate dehydratase	1	#N/A	#N/A	#N/A	#N/A	#N/A	#N/A	#N/A	#N/A	#N/A	#N/A	0.73353	0.024988	#N/A	#N/A	#N/A	#N/A	#N/A	#N/A	#N/A	#N/A
PXO_RS23550		hypothetical protein	1	#N/A	#N/A	#N/A	#N/A	#N/A	#N/A	#N/A	#N/A	#N/A	#N/A	#N/A	#N/A	#N/A	#N/A	2.0272	4.04e-05	#N/A	#N/A	#N/A	#N/A
PXO_RS23555		DNA-binding response regulator	1	#N/A	#N/A	#N/A	#N/A	#N/A	#N/A	#N/A	#N/A	#N/A	#N/A	#N/A	#N/A	#N/A	#N/A	1.1672	0.0048835	#N/A	#N/A	#N/A	#N/A
PXO_RS23560	acs	acetyl-coenzyme A synthetase	1	#N/A	#N/A	#N/A	#N/A	#N/A	#N/A	#N/A	#N/A	#N/A	#N/A	#N/A	#N/A	#N/A	#N/A	1.5479	1.1e-06	#N/A	#N/A	#N/A	#N/A
PXO_RS23565		hypothetical protein	1	#N/A	#N/A	#N/A	#N/A	#N/A	#N/A	#N/A	#N/A	#N/A	#N/A	#N/A	#N/A	#N/A	#N/A	2.5254	0.004785	#N/A	#N/A	#N/A	#N/A
PXO_RS23570		hypothetical protein	1	#N/A	#N/A	#N/A	#N/A	#N/A	#N/A	#N/A	#N/A	#N/A	#N/A	#N/A	#N/A	#N/A	#N/A	2.2882	0.0026424	#N/A	#N/A	#N/A	#N/A
PXO_RS23575		membrane protein	1	#N/A	#N/A	#N/A	#N/A	#N/A	#N/A	#N/A	#N/A	#N/A	#N/A	#N/A	#N/A	#N/A	#N/A	1.5733	0.00024457	#N/A	#N/A	#N/A	#N/A
PXO_RS23580		actetate permease	1	#N/A	#N/A	#N/A	#N/A	#N/A	#N/A	#N/A	#N/A	#N/A	#N/A	#N/A	#N/A	#N/A	#N/A	1.5154	1.76e-08	#N/A	#N/A	#N/A	#N/A
PXO_RS23610		alkaline phosphatase	1	#N/A	#N/A	#N/A	#N/A	#N/A	#N/A	#N/A	#N/A	#N/A	#N/A	#N/A	#N/A	9.4928	1.25e-190	#N/A	#N/A	#N/A	#N/A	#N/A	#N/A
PXO_RS23685	uvrD	DNA helicase II	1	#N/A	#N/A	#N/A	#N/A	#N/A	#N/A	#N/A	#N/A	#N/A	#N/A	#N/A	#N/A	-1.0637	7.52e-06	#N/A	#N/A	#N/A	#N/A	#N/A	#N/A
PXO_RS23755		hypothetical protein	1	#N/A	#N/A	#N/A	#N/A	#N/A	#N/A	#N/A	#N/A	#N/A	#N/A	#N/A	#N/A	-1.104	6.87e-05	#N/A	#N/A	#N/A	#N/A	#N/A	#N/A
PXO_RS23760		3-phosphoglycerate dehydrogenase	1	#N/A	#N/A	#N/A	#N/A	#N/A	#N/A	#N/A	#N/A	#N/A	#N/A	#N/A	#N/A	-0.93636	0.00011554	#N/A	#N/A	#N/A	#N/A	#N/A	#N/A
PXO_RS23765		peptidase S41	1	#N/A	#N/A	#N/A	#N/A	#N/A	#N/A	#N/A	#N/A	#N/A	#N/A	#N/A	#N/A	#N/A	#N/A	1.0235	0.00016831	#N/A	#N/A	#N/A	#N/A
PXO_RS23775		hypothetical protein	1	#N/A	#N/A	#N/A	#N/A	#N/A	#N/A	#N/A	#N/A	#N/A	#N/A	#N/A	#N/A	#N/A	#N/A	#N/A	#N/A	3.225	1.52e-28	#N/A	#N/A
PXO_RS23780		peptidase	1	#N/A	#N/A	#N/A	#N/A	#N/A	#N/A	#N/A	#N/A	#N/A	#N/A	#N/A	#N/A	#N/A	#N/A	0.66066	0.025166	#N/A	#N/A	#N/A	#N/A
PXO_RS23835		#N/A	1	#N/A	#N/A	#N/A	#N/A	#N/A	#N/A	#N/A	#N/A	#N/A	#N/A	#N/A	#N/A	#N/A	#N/A	1.2256	0.02034	#N/A	#N/A	#N/A	#N/A
PXO_RS23850		DeoR family transcriptional regulator	1	#N/A	#N/A	#N/A	#N/A	#N/A	#N/A	#N/A	#N/A	#N/A	#N/A	#N/A	#N/A	1.3521	1.56e-08	#N/A	#N/A	#N/A	#N/A	#N/A	#N/A
PXO_RS23875		plasmid stabilization protein ParE	1	#N/A	#N/A	#N/A	#N/A	#N/A	#N/A	#N/A	#N/A	#N/A	#N/A	#N/A	#N/A	#N/A	#N/A	0.89091	0.020306	#N/A	#N/A	#N/A	#N/A
PXO_RS23915		PAAR motif family protein	1	#N/A	#N/A	#N/A	#N/A	#N/A	#N/A	#N/A	#N/A	#N/A	#N/A	#N/A	#N/A	#N/A	#N/A	-0.96219	0.033322	#N/A	#N/A	#N/A	#N/A
PXO_RS23950		MULTISPECIES: hypothetical protein	1	#N/A	#N/A	#N/A	#N/A	#N/A	#N/A	#N/A	#N/A	#N/A	#N/A	#N/A	#N/A	#N/A	#N/A	-0.96505	0.017771	#N/A	#N/A	#N/A	#N/A
PXO_RS23965		glycerate kinase	1	#N/A	#N/A	#N/A	#N/A	#N/A	#N/A	#N/A	#N/A	#N/A	#N/A	#N/A	#N/A	0.94083	0.0055826	#N/A	#N/A	#N/A	#N/A	#N/A	#N/A
PXO_RS23990		membrane protein	1	#N/A	#N/A	#N/A	#N/A	#N/A	#N/A	#N/A	#N/A	#N/A	#N/A	#N/A	#N/A	#N/A	#N/A	0.80737	0.0084502	#N/A	#N/A	#N/A	#N/A
PXO_RS24025	yidC	protein translocase component YidC	1	#N/A	#N/A	#N/A	#N/A	#N/A	#N/A	#N/A	#N/A	#N/A	#N/A	#N/A	#N/A	#N/A	#N/A	-0.81017	0.0061047	#N/A	#N/A	#N/A	#N/A
PXO_RS24035	rpmH	MULTISPECIES: 50S ribosomal protein L34	1	#N/A	#N/A	#N/A	#N/A	#N/A	#N/A	#N/A	#N/A	#N/A	#N/A	#N/A	#N/A	#N/A	#N/A	#N/A	#N/A	#N/A	#N/A	-0.8673	0.010179
PXO_RS24055		#N/A	1	#N/A	#N/A	#N/A	#N/A	#N/A	#N/A	#N/A	#N/A	#N/A	#N/A	#N/A	#N/A	1.4273	3.76e-05	#N/A	#N/A	#N/A	#N/A	#N/A	#N/A
PXO_RS24075		filamentous hemagglutinin	1	#N/A	#N/A	#N/A	#N/A	#N/A	#N/A	#N/A	#N/A	#N/A	#N/A	-1.2171	0.0012292	#N/A	#N/A	#N/A	#N/A	#N/A	#N/A	#N/A	#N/A
PXO_RS24105		#N/A	1	#N/A	#N/A	#N/A	#N/A	#N/A	#N/A	#N/A	#N/A	#N/A	#N/A	1.6335	6.02e-08	#N/A	#N/A	#N/A	#N/A	#N/A	#N/A	#N/A	#N/A
PXO_RS24440		#N/A	1	#N/A	#N/A	#N/A	#N/A	#N/A	#N/A	#N/A	#N/A	#N/A	#N/A	-1.0581	0.0077925	#N/A	#N/A	#N/A	#N/A	#N/A	#N/A	#N/A	#N/A
PXO_RS24475		#N/A	1	#N/A	#N/A	#N/A	#N/A	#N/A	#N/A	#N/A	#N/A	#N/A	#N/A	#N/A	#N/A	#N/A	#N/A	-0.647044	0.0309645	#N/A	#N/A	#N/A	#N/A
PXO_RS24720		#N/A	1	#N/A	#N/A	#N/A	#N/A	#N/A	#N/A	#N/A	#N/A	#N/A	#N/A	2.1722	0.00045659	#N/A	#N/A	#N/A	#N/A	#N/A	#N/A	#N/A	#N/A
PXO_RS24815		#N/A	1	#N/A	#N/A	#N/A	#N/A	#N/A	#N/A	#N/A	#N/A	#N/A	#N/A	1.6403	7.48e-08	#N/A	#N/A	#N/A	#N/A	#N/A	#N/A	#N/A	#N/A
PXO_RS26115		#N/A	1	#N/A	#N/A	#N/A	#N/A	#N/A	#N/A	#N/A	#N/A	#N/A	#N/A	#N/A	#N/A	#N/A	#N/A	-1.08284	0.0199088	#N/A	#N/A	#N/A	#N/A
PXO_RS26145		#N/A	1	#N/A	#N/A	#N/A	#N/A	#N/A	#N/A	#N/A	#N/A	#N/A	#N/A	#N/A	#N/A	#N/A	#N/A	0.911954	0.00197385	#N/A	#N/A	#N/A	#N/A
PXO_RS26180		#N/A	1	#N/A	#N/A	#N/A	#N/A	#N/A	#N/A	#N/A	#N/A	#N/A	#N/A	#N/A	#N/A	1.42151	0.000151872	#N/A	#N/A	#N/A	#N/A	#N/A	#N/A
