# Supplementary material for: Elucidation of the Pathogenicity-Associated Regulatory Network in Xanthomonas oryzae pv. oryzae
Source: mSystems. 2021 Mar 9;6(2):e00789-20. doi: 10.1128/mSystems.00789-20 (PMC8546981; doi:10.1128/mSystems.00789-20)
Supplement: TABLE S1 [file msystems.00789-20-st001.xlsx]

## Sheet: Sheet1
Table S1. Primers used in this study/ * Sequence of restriction enzyme site added in primers was highlighted in red.
Primers used for gene knockout				Primers used for gene complementation				Primers used for bacterial one-hybrid assay
Gene	Primer	Sequence	Annealing temperature/℃	Gene	Primer	Sequence	Annealing temperature/℃	Gene/promoter DNA	Primer	Sequence	Annealing temperature/℃
Histidine kinase genes (Zheng, D., et al. (2016). "Two overlapping two-component systems in Xanthomonas oryzae pv. oryzae contribute to full fitness in rice by regulating virulence factors expression." Scientific Reports 6: 22768.)				HpaR1	F	CCCAAGCTTTGTCTTGCCGGCCAGCGGG	60	hrpG	F	GATGGATCCATGAACGACCCTTGCCCCCTTG	61
PXO_RS10565	1F	ATCGGATCCCTGGACACTGGCACTGAAC	57		R	CGGAATTCTCATGGTGTTTTTCCCTGTG			R	GATCTCGAGTCAGCAGGCGGCTGTGCGATG
	1R	ACACTCGAGGGATGTCCGCACAGATCAC		PXO_RS20790	F	GGTAAGCTTGTTTGAACGTGGACAACGTG	58	hrpX	F	agttgaaaaagtgggggatccACGCATTCTGGAATACATCG	55
	2F	AAGCTCGAGTGCGATGGCGAATTGTGG	58		R	TAGGAATTCGCCCGCCACGTCTTGTTGTT			R	gaagatcttcgacaaggatccGCCGGTCTCTCTCTTGGGGG
	2R	GGTAAGCTTGCGCGAATCCTGATCGTC		vemR	1F	CCCAAGCTTTGGTCAAGTGTTCCTGAGC	55	phoR	F	agttgaaaaagtgggggatccGCAAGGAGTCCGGCCAGCGC	61
PXO_RS15740	1F	GCATCTAGAGCCGCAGCGCTTAACTCC	58		1R	CGGGATCCGGAAGCGCTTCCGAAGGGC			R	gaagatcttcgacaaggatccGCGGGGCTTACCGTCTGGTT
	1R	AAGCTCGAGTCCAGAACGACGAGCCATCC			2F	CGGGATCCATGAGCAAACTCACCGTGC	56	colS	F	agttgaaaaagtgggggatccCGGCTTGGCCAAGAACACC	54
	2F	TAGCTCGAGATCGACAAGGGCGGCAAC	57		2R	GGGGTACCTCATTCCTGGCTCCTTACC			R	gaagatcttcgacaaggatccATGCCAATATTTCAGAAAACCGC
	2R	GGCAAGCTTACCTGCCGCACGCATTAC		hrpX	F	CCCAAGCTTCGGGCATGTGGGCGTCGGC	57
PXO_RS14605	1F	GCTTCTAGAGACGGCGCAGGATTCAGGAC	60		R	CGGAATTCTTACCGTTGCAAGGTTTCC
	1R	TTGCTCGAGGCGGCCATCAAACCGATGAC		hrpG	F	CCCAAGCTTCAGGTAGTCGGACAACGTC	56
	2F	TAGCTCGAGTGAGCGGCTTCGATGCCTCTG	60		R	GGGGTACCTCAGCAGGCGGCTGTGCGATG
	2R	GTGAAGCTTTGGGCGTGCGTACCTCGTG		clp	F	GCCAAGCTTGCATGCCTGCAGCGGATATGTATGGACAGTGATATGACT	58
PXO_RS14600	1F	GCAGAATTCGCATCGGGCTGCAGGTATGG	60		R	AAAACGACGGCCAGTGAATTCTGGTCAATCCCAAGAGCAATCG
	1R	TAGCTCGAGTGGCGGTCCTGCATCACATC		colS	F	GCCAAGCTTGCATGCCTGCAGAAATCGCACCCGACTCAGC	62
	2F	AGACTCGAGCCAGCGGCATCGTGTTATTC	59		R	AAAACGACGGCCAGTGAATTCCAGCTTGCTGGCCGCCGC
	2R	GCATCTAGACTGCGCTGCTTGGCATTC		zur	1F	CCCAAGCTTTCATTCCGAACAAATAGTG	53
PXO_RS14595	1F	GCATCTAGAATGTCCGGTCTGGGCATC	55		1R	CGGGATCCCGCTTCGCATTGCCGGAGC
	1R	AAGCTCGAGGCAAGCCACATCTGACCATC			2F	CGGGATCCATGACCAAGCACACCCACG	58
	2F	ATCCTCGAGTCGCCTTGCTGACGGTGTG	59		2R	CGGAATTCTTACTCCACTACCGCGCAC
	2R	GTGAAGCTTGCCGCCGTAGCGTGAGTTG		rpfC	F	ACGCGTCGACCAGCTGCGTGATCGCCCCATC	61
PXO_RS19370	1F	ATGGGATCCGTCTGCTGCTCACCCTGTC	59		R	CCCAAGCTTACATCACCCTGTGCCCGGCC
	1R	AACCTCGAGCGCGGGTGTCGTGTAGTAG
	2F	TGACTCGAGAGCGCCAACCGCTACAAGAC	60
	2R	GGTAAGCTTGATGGGATGGCCGAGCAGAC
PXO_RS23080	1F	GCTGAATTCCAACGGCATCGGCTACCTG	59
	1R	ATCCTCGAGATAGGCGCCGAACAACCAC
	2F	ATGCTCGAGTGCACGTTTGGTGCTGAC	57
	2R	GGTAAGCTTCACACGTTCGGCCAGATG
PXO_RS21535	1F	GAGTCTAGAGGTCCGCGTGCCAACTAC	58
	1R	AGTCTCGAGTGGATGCGGTTGCCTGTG
	2F	TGACTCGAGCGCAGAAGCGACTGATTTCC	59
	2R	GCTAAGCTTCGCGATGATCGAGCAAGG
PXO_RS04305	1F	GCTGAATTCCACAAGGCCAGCGAATACG	57
	1R	AGTCTCGAGCCAGCAACTGATCGGACAAC
	2F	AGTCTCGAGGTGGGCATGAGCGATGAAAC	58
	2R	GCTAAGCTTTGGGTCGGCTGGACATTG
rpfC	1F	GCGTCTAGAGATCTGTGGCGAGTTCTCC	57
	1R	TGACTCGAGCCAGCGATACCACCAGTTC
	2F	AAGCTCGAGAATGCGGTCAAGTTCACTG	57
	2R	GTGAAGCTTGAGAACGCCTTCGAAACTG
PXO_RS08720	1F	GCATCTAGAGCGTCGCGCATTCTTTGG	58
	1R	TTGCTCGAGAAGCCGCTTTCTCTGGGAAC
	2F	AGTCTCGAGTGGTGAAGTTCTCGGTACTG	56
	2R	GTGAAGCTTATCTTGGCGACCATGTCC
PXO_RS22165	1F	TGAGGATCCGTTCTGCGCCAAGTTGATGC	58
	1R	GCATCTAGAGAACTACTGGTGGCGGTCTG
	2F	GCATCTAGAAACGCCTCAAGCGTCTGC	59
	2R	GGTAAGCTTGACGCTGTTGTCCAGGATCG
PXO_RS08440	1F	AGCTCTAGAACTGGCCGACGCACTCTC	57
	1R	CTGCATATGGACGTGGTGCGCCGTAAC
	2F	TGCCATATGGTGCCAGGCTTCGGGCTCTT	59
	2R	GTCAAGCTTTGCGTCAGCTGCCGGACTAC
PXO_RS12160	1F	TGCTCTAGATCAGCGGCCAGATCATCC	63
	1R	TGACTCGAGGCATGGCCTGCAGATAATCC
	2F	GTACTCGAGGCAGCCGCTTCATGATCCG	59
	2R	CTCAAGCTTCAGTACGCGGCCGTTGTC
PXO_RS14955	1F	TGGTCTAGATGGAGCGCTTGCAGAACG	59
	1R	GTACTCGAGCTGCGGCAATTCGAGAATGC
	2F	TGACTCGAGGTGCCGGAAATCACGTTGG	58
	2R	TGCAAGCTTCGTCGGCTGGCTCTTCTAC
PXO_RS07440	1F	GCATCTAGACGCTGGACATGGCCGATAC	59
	1R	GCTCATATGACGGCCAATCCCAGCAACAG
	2F	GCACATATGGTCGGTGTCGCTGCCATC	58
	2R	GAGAAGCTTGCATCGGGTCGGACGTTG
PXO_RS10160	1F	GTGTCTAGAGCGGCCACCTGTTTGTTC	58
	1R	TTGCTCGAGTGCCTGTGCATCGACGATAC
	2F	AAGCTCGAGGGAGGCAGTGCTTGATTCA	58
	2R	GCTAAGCTTCGCTTGCCGTCAATTACCC
PXO_RS11115	1F	GGATCTAGACTGGTGGCCGTTGTAATG	58
	1R	TTGCTCGAGAACGAACCGAACGGATTG
	2F	ATACTCGAGGGGCGAGTTGTGGATGCTGC	61
	2R	GGTAAGCTTCATTGCCGCCGGTTTCGTG
PXO_RS11860	1F	GTCTCTAGATTCCGTCGCGATGGCTACC	66
	1R	TCACTCGAGATGAGGCGGAGAACGTCTGG
	2F	GCACTCGAGGTGCGTCCGATGGCAATAC	65
	2R	GTCAAGCTTACGCCGCGAAGTGAACTG
PXO_RS11850	1F	GTCTCTAGACCCTTCGGCTCGGGAATG	57
	1R	GTACTCGAGAGCCAGACCACGCCAATC
	2F	CTGCTCGAGTGCGGCGTTGGATGAGCAG	67
	2R	GCTAAGCTTCGGGCGGACTAACAGGGTTC
PXO_RS17245	1F	TGCTCTAGAATGACGGGCGGTTCGTATCG	60
	1R	TGACATATGACGGAGCGCTTCGCTAGG
	2F	CGTCATATGGGCATCGGCTTGAATCTGGA	58
	2R	GGAAAGCTTGTTCTCTTGCTCGGCAGACC
colS	1F	GTGTCTAGAGCTCGGAGCTGGTTATGC	53
	1R	TGTCTCGAGGGTACACCAGCGGATGATTG
	2F	GTACTCGAGGCGATTTGATCGGCTCGTTG	58
	2R	GGAAAGCTTGCGTGGTGGTTAGCGATG
PXO_RS19030	1F	GCTAAGCTTTCCGCGTTCGCTGAAGTG	58
	1R	GTACTCGAGACGCAACCTGCTGGAGAATG
	2F	TGACTCGAGCCGTCGTTGAACGCCAAC	60
	2R	GGATCTAGAGGGCAAGCCGTTCGACAC
PXO_RS19410	1F	GGATCTAGAGCCGCTGGTAGTCCTGGATG	60
	1R	GTTCTCGAGCGCTTTGCCACCGTGGATCT
	2F	GTACTCGAGATGATCGTAGGACCGATTGG	57
	2R	AGGAAGCTTATAGAAGACCGCGTGCAG
phoR	1F	GTCTCTAGACGTGCCGGATCTGATCCTG	59
	1R	GAACTCGAGAGGCGGAACGGATGTGTTG
	2F	GTTCTCGAGGTTTCTATCGCGTGTCCAGC	63
	2R	GGTAAGCTTGGCGCAGCACTTCATTCC
PXO_RS21610	1F	GAGTCTAGAGCCCACATCAGCGTCACCAC	61
	1R	GTGCATATGGCGATGCCGAACCCACCTTG
	2F	GTACATATGCAGCGCCAGCCACGTAGAG	59
	2R	GCTAAGCTTTGTCCTGCGCTGTGGTGTC
PXO_RS01065	1F	GTCTCTAGACCTGGCGCTTTGCAGTGG	59
	1R	GTGCTCGAGAAGCAAGGCACCTGCTTCC
	2F	GTACTCGAGGTGGATGCGTGCCAGTTTAC	58
	2R	GTCAAGCTTCAGCAAGGCGACCATGAC
PXO_RS02695	1F	GTGTCTAGAGCCATGTCGATCCCGCCTTC	60
	1R	GTTCTCGAGTTCGCCTGCAACTGGAGACG
	2F	AGACTCGAGGGTACAAGCCGTACAACATC	55
	2R	GTCAAGCTTCTACCGGTGAAGGTCGTC
PXO_RS03975	1F	GTATCTAGAGGTGCCGGTGACGTTGTGC	61
	1R	GATCTCGAGTGCCATGCGCCATGAACAGC
	2F	GTACTCGAGCAGATCCGCATCGTCAACCC	60
	2R	GTCAAGCTTCGTCGAACGCGGACAGTG
PXO_RS04295	1F	GTCTCTAGACGGAGACAATGCCGACGTG	59
	1R	GTACTCGAGGCGCGTAATGCATGCGTTC
	2F	GTACTCGAGACGGCGGCCATCAGTTCAG	60
	2R	GCTAAGCTTGGCATTCACGCCCAGGTCC
PXO_RS04755	1F	GTGTCTAGAGGGCGGTTGACGGTGTTC	59
	1R	GTTCTCGAGGCAGGCGCTCGATCAGTTC
	2F	GTACTCGAGCACGTGTGAGTGGCGAAAC	59
	2R	GTGAAGCTTGCGCTCGTCTTCGGGAATG
PXO_RS04590	1F	GTGTCTAGAAGCGACTGGGCTTTCCTG	58
	1R	GTCCATATGCCACTGGATTTCCGCCTCCT
	2F	GCTCATATGTAGCAGCGCCACCACTTCC	59
	2R	GGTAAGCTTCTTGCCAAGCCCTGCAACC
PXO_RS04565	1F	GTATCTAGAGGCCCGTGGGATCGTCTG	60
	1R	GTACTCGAGGCGACGCTGACGTTGGATTG
	2F	GTACTCGAGATCGCCGCCACCATATGC	60
	2R	GCTAAGCTTGCCCATGCCGAGAAAGCC
PXO_RS06085	1F	TGGAAGCTTGCTGCTGTCGTGGGCACTG	60
	1R	TGACTCGAGACCGCCGCTGTTCAAACCG
	2F	GTACTCGAGCGCAACTTGTGGATTCAGGT	59
	2R	GACTCTAGATCGGCCACGGTACGAATG
PXO_RS06055	1F	GTCTCTAGATGCGCTCGCATATCTACG	58
	1R	GTCCATATGAGGTGATGCCGATCAACG
	2F	GTCCATATGTGGGCTGGCATCTGCAAC	59
	2R	GTGAAGCTTTATGTGCGCGACGACACG
PXO_RS05130	1F	GTCTCTAGAATCGAGCGCGAGATCTGG	59
	1R	TGACTCGAGGGCGTTGATCGACATACACC
	2F	CTACTCGAGTCGGCTGGCGTATCGAATTG	59
	2R	GTCAAGCTTCAGGCGATGCGTTGGCTGAC
PXO_RS06415	1F	CTGTCTAGATTCGGGCAAGCTCGCTTC	59
	1R	CTGCATATGACCGCAAGCGGACGTTTC
	2F	GTCCATATGGTTGGCGGACGAAGACCG	58
	2R	GCAAAGCTTAGCCTTGGATGCGCTACG
PXO_RS06780	1F	GTCTCTAGACGGTATCCACGCGGTCTTC	59
	1R	GTTCTCGAGCAGCGTGCAGCTCACTTTG
	2F	TGACTCGAGCACATGCCGAAGGCGATGA	60
	2R	GCTAAGCTTCAATGGGCACCGGATCTGG
PXO_RS06940	1F	GACTCTAGAATGCTGCGCACGATAGCC	59
	1R	ATCCTCGAGTGGTCCACAACGCACTCAAG
	2F	GATCTCGAGGCGGAATCGCCATGCACAG	59
	2R	CTGAAGCTTACCGCTTCGTCCGGTGTC
Orphan response regulator genes
PXO_RS09090	1F	ACGTCTAGAGCGACCATGATTGCGATGTG	59
	1R	AACCTCGAGTTCAGTTGCTGGCGCATTTC
	2F	ACACTCGAGGGCGGTTACGCAAGGCAATGG	61
	2R	ACGAAGCTTGCATGGAGTCGCGCTTGGTGG
PXO_RS11220	1F	ACGTCTAGATCGCGCACTACTCGCTTC	58
	1R	AACCTCGAGTGTAAGTCGGCAGCACGATG
	2F	ACACTCGAGACCCGAAGAGCGACCTCAACG	59
	2R	ACGAAGCTTGTGCGCCGCCAAGATCCTG
vemR	1F	ACGTCTAGATGCCGAGGTGGACGATACGC	62
	1R	AGACTCGAGGACCAGCAGCACGGTGAGTTTG
	2F	ACTCTCGAGAGGAGCCAGGAATGAGTGAGT	58
	2R	ACCAAGCTTAGCACGGTGGTGTCGAAC
PXO_RS20355	1F	ACGTCTAGAGGCTACGTGCCCAACACC	58
	1R	AACCTCGAGACACCGGCCAAACGCTTC
	2F	ACACTCGAGACACGTTGCTGGGACTTG	57
	2R	ACGAAGCTTGACTACGACCGCTTCCTG
PXO_RS12810	1F	ACGAAGCTTATCGACAGACTGATAGCTC	53
	1R	ATACTCGAGCACTTCCTGCACCTTGAAG
	2F	ACACTCGAGGAGCTGGCCGACTATGTGCTG	59
	2R	ACGTCTAGAGGCGTCGGTGGTCTGCATC
hrpG	1F	GACAAGCTTAACGCGCCGCTTCCACAG	67
	1R	GATCTCGAGCGTTCATCAGGTGGCCATCCC
	2F	GATCTCGAGCGCTGCAAGACAAAGATG	55
	2R	GACTCTAGACCAGTACGGTGAGAATCC
Transcriptional factor genes
PXO_RS01115	1F	GCTAAGCTTGCCACCGCCCAGATTCAG	59
	1R	GTACTCGAGGCCAGCGTTGTCGGAGATG
	2F	CTCGAGACATGCTGATGCCCGTTCATGG	58
	2R	GCATCTAGACGGCGCATCTTGCTGTCTG
PXO_RS21740	1F	GCTAAGCTTCAGGGCGAGCAGGCAATAC	59
	1R	GATCTCGAGGCCTTGTTGCAGCGTCTGTC
	2F	GTACTCGAGGCTTCGTCTTCGGCAACCAC	60
	2R	GCATCTAGACTGCATGCGCAGGTCGAAC
PXO_RS01660	1F	GCTAAGCTTGCTGCCGCCGACAATGAGG	61
	1R	GTACTCGAGCACTCCGCCGGTGTTGTTGAC
	2F	GTACTCGAGAAGACGATTCGCGCCAAGGAGC	60
	2R	GTATCTAGAGCGGCAACCCGCAGAACG
Zur	1F	GCTAAGCTTCAAGCTCGGCTGGGTCAATC	60
	1R	GAACTCGAGCGTGGGTGTGCTTGGTCATAC
	2F	GAACTCGAGAGTGCGCGGTAGTGGAGTAAGG	59
	2R	GACTCTAGATGATCGGCGTTGCGGCTTC
PXO_RS16560	1F	GCTAAGCTTCCATGTAGACCAGGCATTC	56
	1R	GTACTCGAGAGGTTGCGGCAATCTTATC
	2F	GTACTCGAGAGGGCTGGTGACCAGCATGTG	60
	2R	GCATCTAGAACCGGCGTGAACGGTGAGG
PXO_RS08660	1F	GCTAAGCTTGGTGTTCGCCAGGCATTC	58
	1R	GACCTCGAGATCCAGATACAACGCCTCACG
	2F	GCTCTCGAGGAGGCCATCGTCACCAGTAAC	58
	2R	GCATCTAGAGGCGTGGGACGTCTCTTC
PXO_RS12895	1F	GCTAAGCTTCGGCCAGGTCGAAGACTTG	59
	1R	GTACTCGAGCGATGCCGGCGAAAGTTTG
	2F	GTACTCGAGATCTGGGCATCAGCGTCAAG	65
	2R	GCATCTAGAGATCGTCGTCGCCATCGTTC
PXO_RS09955	1F	GCTAAGCTTGATCCAGTTGTCGACCAAACC	56
	1R	GTACTCGAGCGTTGATGTGCGATACATTGC
	2F	GTACTCGAGCTTCATCGCGCACCTGGCTAC	60
	2R	GCATCTAGACGGCAAGACGCTGCCCTAC
PXO_RS26550	1F	GACAAGCTTCATGCCCGACCAGATGTG	58
	1R	GACCATATGAGCGAGGTGGCTTTACCC
	2F	GACCATATGCTGTAATGACCCACCGGTTTC	56
	2R	GACTCTAGATTACTCGGCCAGCAACTTC
PXO_RS21735	1F	GCTAAGCTTGCGTCAGCGCAACACTGTCC	59
	1R	GTACTCGAGCAGCCGTTCATGAGCCTGTTCC
	2F	GTACTCGAGCTGATCGGCCTGGAAATACGC	59
	2R	GCATCTAGACTGGTTGCTGCACCCTCAC
PXO_RS09960	1F	GCTAAGCTTCCACAGCGAACTGGATCAC	57
	1R	GTACTCGAGCTGTTGCGCATCTGCATTG
	2F	GTACTCGAGCGAACAGCCAGTCCAGCAAGG	59
	2R	GCATCTAGACTGTCCGGTCTGGCCACAC
PXO_RS17025	1F	GCTAAGCTTGGCCAGAAAGGCTATGAC	59
	1R	GGAATTCCATATGGAAGGCACCAGCTCTTAC
	2F	GGAATTCCATATGCAGCGTCTGGGCGTATTTCAGC	60
	2R	GCATCTAGACTTGTCGGCGCACTGATCAAGG
PXO_RS20365	1F	GCTAAGCTTGGCAGCCTTGCTATAGGTCTGG	60
	1R	GTACTCGAGCCTCCGATTTGTTGCGCGATAC
	2F	GCTCTCGAGTTGCTGCGTTGGTGCGAATGC	59
	2R	GCATCTAGACCCGACCAGGTGCTGGTACTTG
PXO_RS10510	1F	GCTAAGCTTCAAGCAACGGCGAGGTCAC	58
	1R	GGAATTCCATATGGCGAACGAGCATCCGGAAC
	2F	GGAATTCCATATGTGAGCCTGCCTCAGCCTTTC	59
	2R	GCATCTAGACCGGACTGGCGCATCATTTC
PXO_RS18470	1F	GCTAAGCTTGGATCGAACGGCCCTTGG	57
	1R	GACCTCGAGTGCAGCTGAAGACCCTGAC
	2F	TACCTCGAGTGGTTTCGGCGTCCACAG	59
	2R	CGTTCTAGAGGAGGTGGGTGCCAGATG
Clp	1F	GACAAGCTTCGCCGGTGGTGGTCAATCC	60
	1R	GATCTCGAGCCGCGTGCTCAAGAAGCTG
	2F	GATCTCGAGCGTACCGTCGTAGTCACAAC	54
	2R	GACTCTAGACACATCGCGGGTAAAGCC
PXO_RS11430	1F	CGGAATTCCACCTCCGTGAGGCAATGTTGTG	57
	1R	CGGGATCCTCCCGAGCGACATCTTTGATGG
	2F	CGGGATCCGAGCAGCCGGGATTTCTAAC	59
	2R	GCTCTAGAAAACGGGCCAACGGAATG
PXO_RS19025	1F	GACAAGCTTCTACCAAACGCAGGTTCC	57
	1R	GAACTCGAGGACATTGCGGAATTGAAGC
	2F	GAACTCGAGCAATGCGGCAATCACCTCTTC	59
	2R	GACTCTAGATCGCAGCAGCAACTCGATG
PXO_RS17440	1F	GCTAAGCTTCAGCCGCTCGTCTACGCTCAC	60
	1R	GAACTCGAGCTGGTCGCCGCAAGACCAATC
	2F	GAACTCGAGGAGTTTGTCGGGCATTCTCAAG	57
	2R	GACTCTAGATTCGCGGTTGACCAAAGC
PXO_RS22780	1F	GACAAGCTTCACCAACACCGGCTACGAC	58
	1R	GAACTCGAGGGCACCGGCATCAACTGAC
	2F	GAACTCGAGCAGTCCGGTTTGCGAACG	59
	2R	GACTCTAGATGACCAACGCCGGTAGCC
PXO_RS23665	1F	GCTAAGCTTCCCAGCGTCTCCTTGATG	58
	1R	GAACTCGAGCAGATTCGGTTCGGGAGTC
	2F	GAACTCGAGCGGCAAATCGGCATGACG	58
	2R	GACTCTAGACGGCACTGCTGGTGTCTG
PXO_RS13630	1F	GCTAAGCTTCTGGTGCTGGTCCGGGTTG	63
	1R	GAACTCGAGGCCTACGACCGCCTGATTC
	2F	GAACTCGAGATGCTGGGCCAGCGTCTTG	61
	2R	GCATCTAGACCAGCCTGGAGGCCAGTTC
PXO_RS05275	1F	GCTAAGCTTGACGCGGCATGAGGAGGTACTG	59
	1R	GAACTCGAGGCCGCACCTTGATGCGATGTTC
	2F	GAACTCGAGACGTGTTGCTGGACGAGTCTG	58
	2R	GACTCTAGACCGGCGGCGAGAACGTATATC
PXO_RS03615	1F	GACTCTAGAAGAACACCGCCTTCCTGTC	58
	1R	GAACTCGAGGAGAAGGAACAACGGCTGATG
	2F	GAACTCGAGGTTGCTGCTGATACGGTTG	57
	2R	GCTAAGCTTGTGAGGTGGTCGATGAAGG
PXO_RS10330	1F	GCTAAGCTTGCTCCTTCGCGGCTATGC	58
	1R	GAACTCGAGGTGTGGTCCACGCGACTTG
	2F	GAACTCGAGGGCAGAGCAAGTGCGTTTGG	59
	2R	GCATCTAGACTGATCGGCTTCTGGCTCTGG
PXO_RS23845	1F	GACAAGCTTCTGTGGCGCGAGTACATGC	59
	1R	GATCTCGAGTACAACGCCGCGATCAAGG
	2F	GATCTCGAGGGAACAGCCGCCTGTGTTAGC	59
	2R	GACTCTAGACGCGTTCGCGATCCTCACC
PXO_RS00830	1F	GCTAAGCTTGCGCCGACGTTGAGAATG	59
	1R	GAACTCGAGGCGGCAATGTTGATCCAG
	2F	GAACTCGAGCTGCATGTCCACGATGTATTG	59
	2R	GACTCTAGAAGATGGAAGTATCCGGCTACC
PXO_RS05465	1F	GCTAAGCTTTCTGGTCGGGCGGTAGCAC	59
	1R	GAACTCGAGGCGGTTGCGGCTTAGGGATTG
	2F	GAACTCGAGGGCCAGGGCTACCAGATATTTC	59
	2R	GCTTCTAGACAACGTGCGCATCATCACC
PXO_RS07975	1F	GCGTCTAGAACTGGCAAAGGAGAAGGTATG	57
	1R	ATACTCGAGCAACCGCCCGATAACGAC
	2F	ATACTCGAGGCCCGACGAAACCTTCTACCT	60
	2R	GTCAAGCTTAGCCGACCAATGCCCACAG
PXO_RS12275	1F	GCGTCTAGACGAAGGCATCGGTTGTC	58
	1R	CATCTCGAGCAGCGAGGACGAAGCCCACC
	2F	GCACTCGAGTACAGGTCATTCAGGTCGTG	57
	2R	GCGAAGCTTTGGTGCGTTGTTCAGAGGTT
PXO_RS03995	1F	CGCTCTAGAGTGCCGTTATTGCCAAGTGA	58
	1R	ACTCTCGAGCCGATTCGCCATCACCTTC
	2F	ATACTCGAGGCTGGGTGGCCGACGAACAT	60
	2R	GCGAAGCTTATGGGCACTTGGTACGTGATTG
PXO_RS05650	1F	GCGTCTAGACGTGCTGTCCGAAGTGCCTG	60
	1R	CTGCTCGAGCGTGGCCGTTTGAGTTTGATC
	2F	GCGCTCGAGTACGTACCGTTGGAAATAC	54
	2R	CGCAAGCTTCGTTCCGGCGATTACCTG
PXO_RS02400	1F	GTGTCTAGACGGCGTCTACATCGAAACCA	59
	1R	TATCTCGAGCAGGAGGTCTACGGGTACGAC
	2F	GTGCTCGAGCGCACGGAATGCCTGTAG	58
	2R	CAGAAGCTTTCACTCCCTTGCGGCTGCTC
PXO_RS13205	1F	CGCTCTAGACGAAGGCATCGGTTGTC	58
	1R	ATACTCGAGGAGCACCAGCGAGGACGAAGC
	2F	GTACTCGAGTACAGGTCATTCAGGTCGTGCAT	58
	2R	GCGAAGCTTTGGTGCGTTGTTCAGAGGTTC
PXO_RS00115	1F	CTGTCTAGAATGCGATGCAGGAAGACCC	59
	1R	AGTTCTAGACTTGCGGCAGCACGGTATG
	2F	AGTCTCGAGGCACGAACGCTTCCACCAG	60
	2R	CTGAAGCTTCAGCAACCGCAACCGACTTAC
PXO_RS09685	1F	CAGTAAGCTTAGATCCAGCAGGTCGGCGACGT	61
	1R	TACACTCGAGTGTAGCCGCTGATGACGCCGT
	2F	AATTACTCGAGACTCGGTCAGCGGCGCCTACGA	61
	2R	ATAATCTAGAAGCAGCTCGGGCAGATCGCG
PXO_RS13765	1F	TCATCTAGAGGCAGTTCGCCCTTCATCTC	57
	1R	TACCTCGAGGTTCGGTATGCACGGTGAGC
	2F	CTACTCGAGGGCATTTCCGCAACGAGAC	59
	2R	GCGAAGCTTCAGATTTCTTCGGCTTGGCAG
PXO_RS13395	1F	GTGTCTAGAACCGAGACGATGGTGGAGTGC	58
	1R	GTACTCGAGGCCACGGTGAGTTCTTCCTG
	2F	GATCTCGAGGAAACGCCCGCCACATT	56
	2R	GTGAAGCTTCAGGTGTTCCAGGTGGTAGTC
PXO_RS17255	1F	CAGTAAGCTTAGTGCTCCATATCCGCATGCA	56
	1R	TACACTCGAGTCATCAAAACGTACGTACGT
	2F	CTTACTCGAGAGGCGTTCTTGATCTGCGCCA	61
	2R	ACGGTCTAGATTCCAGCCAGCGCAGTTGCCT
PXO_RS23415	1F	CAGTAAGCTTGAAGCCAAGATCGACAGCGC	48
	1R	TACACTCGAGATGGATTATCTGCTGCAGGTG
	2F	CTTACTCGAGCGCAGACGCCGACAGATTGA	60
	2R	ACGGTCTAGATGGCTGCCTGCAACACTTGGT
PXO_RS13425	1F	CATGAAGCTTATGCGCCGAGAAATGCGCCAT	60
	1R	TACACTCGAGATTGACAACCCTGGCCGCACA
	2F	CTTACTCGAGAATTCGGCAAAAAAGGGGTTGG	58
	2R	ACGGTCTAGATTCAGCAGCTACGTGGAAGC
PXO_RS15715	1F	CAGTAAGCTTACTGGTCGAACTCGCTGCGGAA	58
	1R	TACACTCGAGTCTTGCATCATGTAGCTGCCG
	2F	CTTACTCGAGGCTATCGGTGGCGCAGTTGGA	56
	2R	ACGGTCTAGATGCCAGTTCTTCCAGGCTAT
PXO_RS00125	1F	GACAAGCTTCAGTTGCCGTGCCACACCTC	60
	1R	GACCATATGTGAAGCCGCGCACTTTGGG
	2F	GACCATATGTCACCGACTACGCCGGCTAC	58
	2R	GACTCTAGACGACCAGCACCACGCAAACC
PXO_RS20450	1F	GTAAAGCTTGCCCTCGATGCGTTACAG	57
	1R	GATCTCGAGTGGCCTTGGAATTCAGTGTG
	2F	GTACTCGAGCCGCGTCGCAATTCTTCAGC	59
	2R	GCATCTAGACAGATCCAGCGCCTGCAAC
PXO_06036	1F	GACAAGCTTTCCCAGCATGTGCCCAACC	61
	1R	GTACTCGAGACGCGGGCCGGAACCGGATGAC
	2F	GTACTCGAGAGGATCAGCGCACGCACCTAC	60
	2R	GCATCTAGACGCGACAGCACCCGCAAAC
PXO_RS22330	1F	GCTAAGCTTCGCCATGTCCTTGTAGACC	57
	1R	GTACTCGAGCTGATCTGCGACATCTGTCAC
	2F	GTACTCGAGGCAAACGCAGTTGCTGGAACC	61
	2R	GCATCTAGACGCAGCGAAGATCGCAGTTGG
HpaR1	1F	GCTAAGCTTCCCGTAGGTAAGGTTCAG	54
	1R	GTACTCGAGGCATCATGGCAATTACCC
	2F	GTACTCGAGAAACACCATGACCGCCGTCTCC	60
	2R	GCATCTAGACTCCAGCAGGCGCTGGTAGAAC
PXO_RS21895	1F	GCTAAGCTTCGCAGCACCACCTCAACC	57
	1R	GAACTCGAGGCGTACCCGTTCGTACAG
	2F	GAACTCGAGAGCGGCCTGCTGGATCTGTTG	62
	2R	GACTCTAGAATCTCGGCTCGCCCGATCCTG
PXO_RS20790	1F	AGCTCTAGAATCCACACCGCACCAGATCC	59
	1R	AATCTCGAGTCATGCGGCGAACCGTTG
	2F	AATCTCGAGCGCTGTAGCGACGGGAATC	60
	2R	AGCAAGCTTCTTTCGTCGCCTCGCCACAC
PXO_RS11965	1F	GCATCTAGAGATGATGCGCGAACGTCAGC	60
	1R	AATCTCGAGTGACTCGCACGGCGCAGAAG
	2F	AATCTCGAGTGCTGGCGGCCAAACATC	58
	2R	CAGAAGCTTGCCTGCACGGTCATACCC
PXO_RS20370	1F	AGCTCTAGATGCGGCCGAACACCTGAC	58
	1R	AATCTCGAGGTGGCGCTGGCAGAAGAAG
	2F	AATCTCGAGCACCGCCAGGGATTTGGG	58
	2R	AGCAAGCTTCGCACAAGCTGGCGCACTTC
PXO_RS14545	1F	AGCTCTAGAAGGGCGAGTTCGACCAAG	57
	1R	AATCTCGAGGAGTTGAGCGTGCGACTG
	2F	AATCTCGAGTAGCGTCTTGCCAGGCAGTG	57
	2R	AGCAAGCTTCATGACCTGGTCGGACATC
PXO_RS01495	1F	AGCGAATTCTGGGCGGTGCATGGAAGAGC	61
	1R	AATCTCGAGTCCAGCCTCGGCACTGGTTG
	2F	AATCTCGAGTGCGGCGGTGTCCATGAAC	60
	2R	AGCAAGCTTTGACGCCATCACCGGCAAC
PXO_RS01850	1F	AGCTCTAGACGGCCAATCGACGGTTCAC	59
	1R	AATCTCGAGGCGATCTGCGGCTTCTGC
	2F	AATCTCGAGTGCGGAGCGTCGATAGGC	60
	2R	AGCAAGCTTCGCGCAGCTTCATCGACACC
PXO_RS23555	1F	GACTCTAGATGACGGCAGCGATATCTCC	58
	1R	AATCTCGAGCTGACGCGTGCAGGTATG
	2F	ATACTCGAGGGATGGTCATCGGCAATCAG	57
	2R	AGGAAGCTTTATCCGGGCAGCTACTTCAC
PXO_RS12275	1F	GCGTCTAGACGAAGGCATCGGTTGTC	58
	1R	CATCTCGAGCAGCGAGGACGAAGCCCACC
	2F	GCACTCGAGTACAGGTCATTCAGGTCGTG	57
	2R	GCGAAGCTTTGGTGCGTTGTTCAGAGGTT
PXO_RS04985	1F	AGCTCTAGACGCCCGGTGATGAATCTGG	60
	1R	AATCTCGAGCCGTGGAATTGCCCGCTAC
	2F	AATCTCGAGGCTGGGCATGCAGGTGTC	56
	2R	AGCAAGCTTCGTGCGCAACGCCATTGTC
PXO_RS15925	1F	GCTCTAGACATTCAACGGGCCAAACAC	54
	1R	ATCTCGAGGGAAGAAGTCCTGCAACTG
	2F	ATCTCGAGGGTAGCTCGCGATTACTGC	55
	2R	GCAAGCTTCACTGGATATCGACGTAGAC
PXO_RS02065	1F	AGCTCTAGATGTTAGCCGCTCTCAGTC	54
	1R	AATCTCGAGTGATGAACGCCACTACCG
	2F	AATCTCGAGGATGGTGAGGTGGATACG	54
	2R	AGCAAGCTTCAGTTCGATCAGCGGCAATG
PXO_RS11715	1F	GACAAGCTTCGGCGTTCTCGACCGAATCC	58
	1R	GATCTCGAGCGAGAATGCGGTCCTTCGTG
	2F	GATCTCGAGTCATTCGTTTCGCGGAACCC	65
	2R	GACTCTAGAAAGCCCAGGCCGAATTGC
PXO_RS11255	1F	CGTCTAGATGGCGAGGTGATGGGTAAAG	56
	1R	ATCTCGAGGGAAGCCTGTAGCTCCAAG
	2F	ATCTCGAGGTAGCGCAAGTGGTTGTAG	55
	2R	GCAAGCTTATAGAACAGCAGCAGGCGATG
PXO_RS19050	1F	AGCTCTAGACGCACGATCGATTGCAAG	58
	1R	AATCTCGAGCCGCGTAATGGATCTCCAC
	2F	AATCTCGAGTCTGCGCCAGCAAAGATG	56
	2R	AGCAAGCTTTCGGTGGTCTGTCTCAAC
PXO_RS02000	1F	AGCTCTAGACGGGCAACGCCAACACATC	57
	1R	AATCTCGAGCGGCTGCATTGGAGACCAC
	2F	AATCTCGAGGGCGCAGTTCCATCCATC	58
	2R	AGCAAGCTTATCGGTGTGGTCGGTCAG
PXO_RS18080	1F	AGCTCTAGACCGATACCGCGCAGGAAG	59
	1R	AATCTCGAGCCCAGTTGCTGCTCCAGTG
	2F	AATCTCGAGCGATTGGCTGCTGGCCGAAC	58
	2R	AGCAAGCTTACACCCGCCTGTCGACTG
PXO_RS04365	1F	GACAAGCTTCGCGAGCATCTGTATCGCAAGG	62
	1R	GATCTCGAGTACCAATTTGGCCCGCATGCAC
	2F	GATCTCGAGCCGACACCTATTGCCACAAC	57
	2R	GACTCTAGACGCAGCAAACGCACTCAG
PXO_RS20425	1F	AGCGAATTCCACCGCCAGCACGATGTC	65
	1R	AGCACTAGTTCACCAGCCGCAGAGAAGC
	2F	AGCACTAGTCGCTGCACGGGCGTTTGTTG	59
	2R	AATGTCGACCATGCGACAGCGCTTGGC
PXO_RS19400	1F	ATGTCTAGAAACGCATCCGGGCCGATGG	62
	1R	AATCTCGAGCGAGGGCTGATCCGGCATTG
	2F	AATCTCGAGTCGGCCATGCGCCAAGTCTG	59
	2R	AGCAAGCTTCCGGTGGCCATCGTCTAC
PXO_RS21800	1F	AGCTCTAGACTCCCAACGCCTGTATGC	57
	1R	AATCTCGAGGGCTCAGCGACAAGGATG
	2F	AATCTCGAGCCACGTCGTCGTCGATGATG	59
	2R	AGCAAGCTTCTTCGGGAATCCCGTCGAAC
PXO_RS18575	1F	GACTCTAGAAAGGCGTACTGCGACAGC	57
	1R	ATACTCGAGAAGCGGTGGTGCGTGGTATG
	2F	ATCTCGAGGCGCACAGACATCGCGAAAC	59
	2R	GCAAGCTTTCGAGCAGAATCGCCCAACC
PXO_RS02105	1F	AATCCCGGGTCTCGGTGTACCAGCCATTG	57
	1R	AGCACTAGTTCAGCAGGGTCCACTTGTC
	2F	AGCACTAGTCGATGGCATAGCAGGCATCC	58
	2R	AATGTCGACTCAGAGCAGACGCGTTGAGG
PXO_RS04375	1F	AGCTCTAGACCAGTTCCCGCATCTGTG	57
	1R	AATCTCGAGCCTGCGCATGGATGTACC
	2F	ATTCTCGAGTGAGCCACGATGAGCCTTCC	59
	2R	AGCAAGCTTCATCGGGCCGTGTTTGAC
PXO_RS17935	1F	GCTAAGCTTTCTTCAGGCGCGGCGTATGG	69
	1R	GTACTCGAGAGCACAACGGTGGCGTAATCGG
	2F	GTACTCGAGGCTCGCGCAGATGTTGCAG	59
	2R	GCATCTAGACGTAGTGCCGACCGAGACC
PXO_RS08700	1F	CGGAATTCCTCGAAGCGGCTTTGTTGG	55
	1R	CGGGATCCTCCTTGCAGCCGTAGTAG
	2F	CGGGATCCACGGTTTCAGGTTTCCCATC	58
	2R	GCTCTAGAGATCTTGGCGTTGGTATAGGTC
PXO_RS13760	1F	GACAAGCTTCGCCTGACGCACCTGCAAC	61
	1R	GATCTCGAGGTGTCCGCGATGCACTCAACG
	2F	GATCTCGAGGCTGGCGCATTAGCGCATCAC	61
	2R	GACTCTAGACCGCAGCTCCTCCAGCAACAC
PXO_RS01525	1F	GCTCTAGACTGTAGCTGCGCAACAAG	57
	1R	CGGGATCCGAGATCCTCCCGTGAAATCG
	2F	CGGGATCCGAGCAGATCTCGCAGATG	56
	2R	CGGAATTCGGATACGCAAGGCTTTCC
PXO_RS08640	1F	CGGAATCCTCTTCGTGCTGCTGATCCC	59
	1R	CGGGATCCCCGGTGTAGCCCAGTTTGAG
	2F	CGGGATCCACTGGGCCTGGTGCAGAAAG	59
	2R	GCTCTAGACGCCTCATGACGTGCGATTG
PXO_RS11430	1F	CGGAATTCCACCTCCGTGAGGCAATGTTGTG	57
	1R	CGGGATCCTCCCGAGCGACATCTTTGATGG
	2F	CGGGATCCGAGCAGCCGGGATTTCTAAC	59
	2R	GCTCTAGAAAACGGGCCAACGGAATG
PXO_RS19870	1F	ACGTCTAGAACGAGCAGGCCAGCAAGGAGTC	61
	1R	ACTCTCGAGTAGCGCGAACGCCACCATGTC
	2F	TCACTCGAGACCTGACGTGCCGTAAAGCC	59
	2R	ACGAAGCTTGTGCAAGCCGAGCAAACC
hrpX	1F	GACAAGCTTTCAGTCCGGCACCGGTATC	59
	1R	GATCTCGAGTGCAGCAGGCGTTCAAGTC
	2F	GATCTCGAGCTGCAAAGTAGGTCGAAAGG	54
	2R	GACTCTAGACTTCTTCGGGTTTGTGAGG
